# Supplementary material for: Clinical characteristics and early admission predictors of in-hospital death in acute paraquat poisoning: a retrospective cohort study of 128 patients
Source: Front Med (Lausanne). 2026 May 13;13:1815780. doi: 10.3389/fmed.2026.1815780 (PMC13212448; doi:10.3389/fmed.2026.1815780)
Supplement: Supplementary file 1 [file Data_Sheet_1.xlsx]

## Sheet: 一般情况
											1					1					3					1							3							1				3
序号	入院时间	年龄	性别	服毒量	消化道	是否洗胃	首次入院时间	结局	住院时间（天）	分级	PT	PT-INR	APTT	TT	FbgC	WBC	NEU	HGB	RGB	PLT	WBC	NEU	HGB	RGB	PLT	ALT	AST	TBIL	DBIL	TBA	Urea	Cr	ALT	AST	TBIL	DBIL	TBA	Urea	Cr	CK	CK-MB	LDH	AHBDH	CK	CK-MB	LDH	AHBDH
1	2008	22	2	10	1	1	2	1	8	1	13.3	1.06	34.8	13.2	193	6.53	3.72	109	4.13	278	9.58	5.85	97	3.56	169	10.7	17.4	17.7	14.12	4.89	1.24	50.3	10.1	20.1	12.3	10.57	6.3	1.41	56.7	89	13	107	99	49	9	93	85
2	2008	20	2	180	1	1	2	2	1	3	32.5	2.55	59.5	16.1	223	19.68	18.61	116	3.68	143						98	131.6	24.4	4.9	4.56	5.71	277.9								4155	318	587	455
3	2008	41	1	20	1	0	2	2	1	3	15.4	1.23	38	13.3	410	50.85	46.86	151	4.66	319						39	251	29	10.4	11.73	6.54	313.7								3078	501	545	451
4	2008	22	2	5	1	1	0.5	2	3	2	14.5	1.16	27.2	14.3	119	9.35	8.45	128	4	162						13.1	21.7	27.8	4.5	2.88	3.46	88.9		129.7				39.39	781.4	153	16	231	188	939	40	543	447
5	2009	56	2	10	1	1	2	2	1	3	21.9	1.85	156	50	295	63.25	60.02	80	2.91	308							89.5				4.96	121.4								196	68	379	273
6	2009	63	1	10	1	1	1	2	1	3	12.9	1.03	26.7	14.5	330	7.83	5.99	135	4.78	329						19.2	29.7	10.4	1.1	5.16	4.15	73.7								204	19	280	224
7	2009	20	1	20	1	1	16	2	2	3	16.6	1.32	28.7	10.1	216	18.84	17.68	170	5.35	182	18.66	17.27	154	4.85	104	579	542.6	96.6	62.7	135.54	13.77	352.8								416	44	682	550
8	2009	19	1	100	1	1	2	2	3	3	20.1	1.59	35	13	221	22.08	19.73	168	5.88	527						20.5	87.7	34.8	12.7	57.23	5.75	239.9								690	22	139	112
9	2009	45	2	10	1	1	2	2	3	2	12.4	0.99	24.5	17.5	165	10.18	8.05	134	4.45	281						16.2	61.1	5.4	2.2	4.25	7.77	302.5								77	22	251	239
10	2009	25	1	50	1	1	3	2	1	3	19.2	1.52	31.2	13.8	185	18.29	13.47	163	5.84	238						31.5	110.1	40.5	8.6	7.56	6.22	308.3								171	29	309	273
11	2009	60	1	20	1	1	1	2	4	3	15.3	1.22	24.5	12.7	132	14.42	12.03	117	4.85	206	10.71	9.59	137	5.74	64	25.5	71.7	27.3	9.2	5.03	5.42	152.8	329.6	345.3	121.2	91.5	87.52	36.2	666.1	391	20	298	239	2445	102	736	622
12	2009	17	2	20	1	0	2	1	37	2	14.9	1.19	29	13	180	17.72	16.55	134	4.18	220	12.32	11.03	116	3.61	98	14.4	27.5	28.2	5.6	4.33	1.85	82.7	14.1	27.6	8.6	2.4	4.6	9.27	347.1	217	29	223	193	38	18	228	198
13	2010	21	2	100	1	1	1	2	1	3	25.5	2.01	44.7	不凝	279	23.95	21.62	136	5.25	195						570.7	1130.4	70.1	42.6	179.67	13.54	387.1								2545	200	1063	757
14	2010	23	1	100	1	1	1.5	2	2	3	22.2	1.72	40.5	14.6		26.3	21.93	180	5.79	285						27.8	110.2	72.2	21.3	16.82	3.89	226.8								412	40	345	276
15	2010	59	1	80	1	1	0.5	2	2	3	13.4	1.07	31.7	303		19.5	17.19	150	4.48	340						35.5	46.9	9.8	1.9	4.21	5.16	104.6								551	64	333	280
16	2010	19	2	50	1	1	0.5	2	1	3	15.8	1.29	26	11.1	209	22.89	19.41	162	4.72	234						264.4	254.2	78.7	61.4	78.87	14.75	525.5								655	43	590	459
17	2010	17	1	5	1	1	1	1	28	2	13.6	1	32.7	14.9	276	15.82	13.99	156	4.93	290	15.24	13.91	136	4.25	202	15.7	28.8	24.7	4.3	5.12	7.61	166.5	12.6	25.4	18.8	3.5	4.63	13.21	400.5	304	19	241	189	78	14	223	199
18	2010	38	2	100	1	1	1	2	4	3	15	1.21	26	16.1	194	24.65	22.26	126	6	314	18.09	17.21	109	5.19	172	21	24.6	5.3	0.9	4.54	4.32	72.1	912.1	620.7	45.2	33.3	136.45	9.75	480.1	310	40	257	193	796	29	649	361
19	2010	80	2	5	1	1	1	2	2	2	12.1	0.88	26.7	15.9	399	17.03	15.18	125	4.1	272	28.17	25.28	121	3.93	273	23.6	27.3	17.3	2.1	3.76	7.11	123.8	48	83.8	44.6	6.2	5.27	18.85	401.8	119	22	279	219	713	42	454	362
20	2011	13	1	50	1	1	1	2	1	2	12	1.04	71.4	49.5	2.57	25.32	23.1	133	4.77	360						526.8	1040.2	36.1	21.2	102.36	10.67	187.2								565	24	970	494
21	2011	16	1	100	1	1	1	2	1	3	18.3	1.41	37.2	15.9	271	24.06	22.14	162	5.6	266	24.84	21.35	192	6.64	143	112.2	245.8	33.9	13.7	50.54	7.85	278.4								359	27	484	320
22	2011	23	2	50	1	1	1	2	1	3	14.3	1.06	30	12.9	315	29.93	28.12	98	5.09	148							378.5				10.81	398.1								390	45	626	422
23	2011	21	1	70	1	1	1	2	2	3	20.7	1.63	44.5		362	17.19	15.88	145	4.94	171	15.91	14.84	146	4.81	127	174.7	157.8	42.2	30.9	28.93	9.16	308.8	80.1	66.8	91.9	67.7	49.75	15.16	453.1	649	22	354	255	401	28	485	360
24	2011	34	1		1	1	1	2	1	3	13.5	0.99	26	15.4	437	16.78	14.15	162	5.24	208						48.1	147.8	21.7	9	6.66	7.76	334.9								872	50	381	298
25	2011	15	1	100	1	1	0.5	2	2	3	15.3	1.15	37.5	35.8	FIBC 437	29.96	26.2	153	5.15	277						59.7	103.5	17.3	4.9	8.72	10.55	329.3								609	52	305	245
26	2011	21	1	70	1	1	1	2	2	3	20.7	1.63	44.5		362	17.19	15.88	145	4.94	171	15.91	14.84	146	4.81	127	174.7	157.8	42.2	30.9	28.93	9.16	308.8	80.1	66.8	91.9	67.7	49.75	15.16	453.1	649	22	354	255	401	28	485	360
27	2012	21	1	50	1	1	1	2	1	3	35.6	2.99	37.4	22.2	2.18	19.94	17.49	180	6.39	69						3141.6	3515.6	95.5	51	108.22	6.76	381								186	37	244	163
28	2012	38	2	50	1	1	1	2	1	3	15.4	1.33	84.3		3.97	64.25	59.39	138	4.44	207						368.3	961	512.9	375	173.73	19.7	549								274	36	1255	864
29	2012	17	2	30	1	1	1	2	2	3	11.3	0.98	19.9	19	1.94	16.68	13.77	151	5.2	376	16.61	15.39	143	4.88	180	154.8	295.8	63.3	33.4	41.33	9.59	313.5								635	27	454	289
30	2012	21	2	10	1	1	0.5	1	2	1	12.5	1.08	29.9	16.2	2.1	7.05	4.05	109	3.59	249	7.75	4.77	117	3.89	273	8	15	8.8	2.2	6.85	3.59	53.2								77	14	126	90
31	2012	16	2	30	1	1	0.5	2	2	3	13.5	1.17	59.5	103.2	2.38	16.75	14.19	138	4.65	143	16.83	14.03	171	5.78	91	30	61.1	23.4	4.1	8.01	8.35	453	161.2	276	118.5	83.9	135.72	24.88	622.6	527	42	356	291	2982	151	1039	733
32	2012	26	2	60	1	1	0.5	2	16	2	13	1.13	23.6	18.1	2.75	10.76	9.6	130	4.22	140	14.66	13.69	122	3.88	57	53.1	118.8	37	7.6	7.18	8.52	248.1	516.7	243.8	66.2	43.6	83.17	14.84	475.3	441	55	307	203	247	22	475	307
33	2012	36	2	30	1	1	0.2	1	22	2	11.4	0.99	21.6	17.2	2.5	12.13	10.76	145	4.77	344	16.85	14.76	128	4.21	80	19.9	25.1	16	1.7	5.44	3.66	62.3	19	28.6	8.6	1.3	4.72	7.22	230.1	206	19	181	119	31	14	265	232
34	2012	22	2	125	1	1	1	2	4	2	12.6	1.09	24	14.6	2.8	18.92	16.88	134	5.16	186	9.35	7.45	123	4.65	115	39.5	64.2	35.7	14.8	24.41	15.85	162.4	76.8	84.6	159.9	106.5	85.28	17.52	247.6	408	32	292	215	559	18	307	229
35	2012	19	1	200	1	1	1	2	3	2	12.3	1.07	25.3	17	1.54	5.62	4.14	159	5.27	242	10.09	8.53	140	4.56	175	25.5	20.2	26.6	3.8	11.8	3.26	85.9	24.6	20.1	15.5	3	6.51	13.33	515.1	187	16	191	138	60	14	196	152
36	2012	23	1	50	1	1	0.5	2	4	2	16.6	1.43	156.5	16	1.27	14.14	12.55	132	4.07	71	13.43	12.04	121	3.67	55	15.9	40.8	35.4	5.8	5.47	9.63	319.3	277.1	133.5	74.4	50.4	113.99	23.86	593.7	51	27	214	182	31	7	310	223
37	2012	25	1	3	3		6	1	7	1	11.2	0.97	24.6	15.7	2.66	6.22	3.55	145	4.4	236	10.81	9.99	121	3.68	144	19.1	19.9	35.6	5.4	11.3	4.5	98.8	14.6	14.1	6.2	1.7	4.64	3.2	75.2	90	13	129	99	31	12	114	93
38	2012	38	1	30	1	1	0.5	2	4	2	11.5	1	41.4	30	1.83	27.44	24.57	122	5.51	236	17.77	15.55	110	5.03	151	117.9	120.1				7.88	342.3	132.4	103.9	102.1	66.9	55.97	20.32	777.3	106	13	343	261	182	15	374	240
39	2012	16	2	30	1	1	0.5	2	2	3	13.5	1.17	59.5	103.2	2.38	16.75	14.19	138	4.65	143	16.83	14.03	171	5.78	91	30	61.1	23.4	4.1	8.01	8.35	453	161.2	276	118.5	83.9	135.72	24.88	622.6	527	42	356	291	2982	151	1039	733
40	2013	38	1	20	1	0	0.5	2	0.5	3	30.4	2.57	53.8	24.5	2.26	39.12	35.99	191	5.67	151						887.9	809.7	89.4	67.8	92.94	21.23	820.4								2090	185	961	687
41	2013	19	1	50	1	0	0.6	2	0.5	3	12.3	1.07	24.3	20.6	0.93	25.59	24.32	161	5.35	248						24.8	38.2	15.9	2.6	6.41	6.23	200.8								251	24	234	168
42	2013	27	1	20	1	0	2	2	1	3	15.6	1.35	47.3	38.4	2.92	48.76	43.55	148	7.89	512						130.2	395.7	50.3	27.7	22.49	9.4	312.1								11480	306	705	559
43	2013	48	2	30	1	1	0.25	2	2	2	11.3	0.98	27.6	18.1	2.5	18.92	14.23	136	4.64	195						28.1	47	13.6	2.5	6.47	6.2	159.4								369	28	229	189
44	2013	15	1	10	1	1	0.5	2	1	3	14.9	1.29	32.8	15.8	3.26	26.49	23.96	174	5.49	215						219.4	271.3	62.5	39.4	127.71	14.58	452.8								1034	40	523	352
45	2013	22	1	20	1	1	1	2	2	3	11.2	0.97	23.4	19.2	1.59	22.88	21.2	181	5.95	214						106.2	137.7	25	11	13.32	7.9	226.7								162	37	286	187
46	2013	40	1	50	1	1	0.33	2	1	2	10.1	0.88	21.7	17.2	2.41	15.04	13.63	155	4.7	316						24.2	26.3	5.5	1.9	5.64	6.21	69.2								299	32	236	167
47	2013	46	2	100	1	1	4	2	1	3	13.8	1.2	46.2	150	1.77	16.62	13.91	116	5.98	111						156.3	404.4	36.3	14.3	15.95	4.96	131								724	49	651	434
48	2013	32	1	50	1	0	4	2	1	3	11	0.96	19.9	16.2	2.1	25.17	22.59	164	5.34	243						14.6	54.4				6.67	162								263	61	313	241
49	2013	39	2	20	1	1	0.5	1	2	1	11.3	0.98	25.3	25	1.91	6.52	3.61	113	4.06	327						13.7	21.6	9.5	1.3	3.2	3.32	72.9	14.3	18.5	7.2	0.3	2.9	3.65	68.4	567	20	154	100	196	12	164	115
50	2013	36	1	30	1	1	2	2	2	3	12.6	1.09	27.1	20.2	2.02	25.31	23.69	139	6.08	142						54	105.9	21.3	9.3	14.1	6.06	175.7								150	50	377	241
51	2013	17	2		1	1	1	2	2	2	12.2	1.06	23.3	17	2.04	23.98	22.33	110	3.42	117						1681.8	1920	68.5	46.9	151.55	18.15	482.7								1390	57	1399	999
52	2013	23	2	200	1	1	0.5	2	2	3	13.1	1.14	40	49	1.73	26.81	23.9	78	4.38	163	19.69	18.64	75	4.21	172	17.3	44.2	22.5	3.4	0.4	4.26	139	155.6	74.5	177.8	126.8	104.1	22.09	619.7	369	40	249	167	518	44	734	506
53	2013	26	2		1	1	6	2	2	3	13	1.13	28.5	19.6	1.59	25.2	22.93	90	2.85	182	45.33	39.44	110	3.49	300	63.9	151.2	160.5	94.4	23.2	21.13	450.3	71.9	94.1	484.9	346	42.7	35.27	761.3	160	38	597	378	446	42	494	345
54	2013	15	2	20	1	1	2	2	13	2	11.1	0.97	27.3	21.6	1.65	20.3	17.1	116	3.96	80	16.03	12.32	111	3.8	122	11.9	15.5	14.8	3.1	0.1	4.46	115.9	277.7	300.1	51.8	37.6	84.5	11.11	287	117	21	274	187	959	34	408	234
55	2014	29	1	30	1	1	1	2	3	2	10.1	0.88	25.9	19.8	1.75	13.74	11.31	156	4.69	123	14.95	13.09	134	4.01	64	47.7	51.2	13.1	2.8	4.2	14.49	324.5								137	29	249	218	74	18	281	247
56	2014	14	1	20	1	1	4	2	2	3	13.4	1.16	34.8	17.4	1.47	26.21	22.89	122	5.8	133	16.69	15.43	108	5.24	45	60.4	151	26.1	7.8	13.53	14.89	365.1	361.6	115.5	46.3	47.75	5.85	494		239	22	374	319
57	2014	21	1	50	1	1	2	2	1	3	18.9	1.64	39.6	20.2	2.23	21.63	16.77	160	5.33	197	23.18	21.36	174	5.77	165	177.4	255.5	44.8	16.6	75.5	13.55	510.4								354	36	475	386
58	2014	21	2	100	1	1	0.5	2	1	3	12.9	1.12	30.2	21	1.41	35.52	32.79	105	3.48	130						459.7	990.2	130.8	31.2	42.14	10.36	233.2								539	65	752	431
59	2014	48	2	300	1	1	0.1	2	1	3	23.2	2.02	37.1	25	2.04	25.24	21.97	144	4.91	238						1597.1	174.9	59	25.3	215.47	12.96	528.1								1858	151	1884	1256
60	2014	28	1	50	1	1	2	2	2	2	10.8	0.94	29.5	20.2	3.5	13.79	11.18	139	4.68	287	19.79	16.26	132	4.5	245	13.9	27.7	4.5	1.1	1.07	5.21	200.9								106	19	185	160
61	2014	19	2	60	1	1	1	2	1	3	17.4	1.51	53.2	69.2	2.32	48.05	44.52	125	6.05	468						283.2	498.9	49	26.6	21.11	11.22	317.8								1505	207.6	669	511
62	2014	27	2	40	1	1	1	2	1	3	15.8	1.37	38.6	19.7	3.03	36.32	32.12	166	5.43	186						100.1	234.9	43.5	19.3	17	14.58	525.3								1188	170	623	550
63	2014	64	2	60	1	0	9	2	1	3	13.3	1.16	31.6	33.3	2.44	29.26	27.42	134	6.86	308						117.2	226.3	55.3	26.3	16.39	7.09	246								172	40.1	503	370
64	2014	21	2	10	1	1	4	2	3	2	10.9	0.95	31.7	17.1	2.23	16.73	14.36	135	4.22	210	13.15	12.1	131	4.19	124	9.8	30.3	28.5	3.1	4.35	11.78	133.5	21.8	49.9	9.4	1.9	5.33	15.74	261.8	608	23.2	205	180	1280	26.2	267	256
65	2014	29	1	40	1	1	0.2	2	2	3	12.8	1.11	28.3	16.3	2.61	40.89	39.84	167	5.39	145						167.6	229.2	66.7	48.6	31.5	14.64	563.9								564	61.9	685	569
66	2014	28	2	250	1	1	0.3	2	1	2	18.4	1.6			2.81	13.75	12.07	124	4.36	155						135	270.3	35.1	13.1	9.4	7.66	298.2								119	25.1	436	260
67	2014	57	2	30	1	1	1	2	1	2	13.2	1.15	37.4	20.4	2.41	20.96	19.08	119	3.78	85						464.5	624.8	70.3	44.2	51.3	8.14	311.8								433	41.5	930	490
68	2014	29	1	10	1	1	5	2	7	2	9.6	0.84	27.4	17.8	1.79	14.15	12.7	138	4.26	144	7.58	5.78	127	3.87	100	39	60	20.4	3.2	6.05	9.62	352.5	85.1	383	32.6	18.5	89.22	26.23	788.1	384	29	269	246	91	17.8	261	216
69	2014	26	1	200	1	1	0.5	2	10	2	13	1.13	33.2	19.8	1.18	11.56	8.55	146	4.69	161	14.67	11.77	136	4.42	55	15.5	44.1	28.1	6.5	0.67	6.33	240	16.5	18.5	18.2	4	1.5	16.35	348.1	938	21	183	125	183	6	159	120
70	2014	15	1	20	1	1	2	1	17	2	11.9	1.03	28.9	18	1.92	13.37	10.89	133	4.76	343	9.9	8.37	136	4.76	301	8	16.6	10.4	2.6	3.03	4.35	101	12.9	21.2	7.8	1.8	2.15	23.88	302	236	23	171	136	109	23	255	248
71	2014	15	2	10	1	1	3	1	11	2	9.8	0.85	26.8	17.4	2.13	8.12	5.2	127	4.15	156	11.41	9.14	151	5.03	185	7.1	16.1	12.7	3.2	5.82	3.34	70.9	13.7	16.8	8.1	2.1	8.76	31.08	235.9	41	10	150	136	42	22	250	239
72	2014	18	1	50	1	0	18	2	9	2	12.1	1.05	41.7	19	4.08	13.91	12.76	158	5.23	215	5.17	4.41	154	5.07	184	229.7	100.9	110.3	65.3	88.38	14.3	438.9	128.2	87.6	111.9	68.9	84.94	31.78	545.1	67	21.4	351	293	186	21.9	368	295
73	2014	20	2	50	1	1	0.1	1	45	2	13.9	1.21	43.1	47	0.28	26.6	23.37	106	4.74	14	19.03	15.34	108	4.8	128	14	20.6	42.1	5.1	6.04	11.25	433.9	48.7	44.7	33.8	3.3	5.94	22.49	539.6	158	16.9	240	188	68	9.5	244	211
74	2014	24	1	150	1	1	0.5	2	14	2	10.9	0.95	36.6	11.6	1.59	23.85	21.04	153	4.9	178	16.73	14.7	136	4.45	133	16	58.2	13.9	3.3	10.72	16.06	379.6	236	71.1	86.6	34.3	100.35	28.59	552.7	304	25	321	305	578	24	399	379
75	2014	21	2	10	1	1	4	2	3	2	10.9	0.95	31.7	17.1	2.23	16.73	14.36	135	4.22	210	13.15	12.1	131	4.19	124	9.8	30.3	28.5	3.1	4.35	11.78	133.5	21.8	49.9	9.4	1.9	5.33	15.74	261.8	608	23.2	205	180	1280	26.2	267	256
76	2017	88	2	5	1	1		2	2	2	11.6	1.01	21	19.1	2.77	18.95	8.17	115	3.82	296						6	22.3	6	1.5	1.5	5.19	81.5								179	16.3	157	146
77	2017	29	2	50	1	1		1	1	2	12.5	1.09	23.2	15.9	2.51	57.38	55.29	140	5.21	137	58.19	56.29	135	4.98	95	72.7	193	94.8	83.3	214.53	9.07	303.6								223	32.7	407	387
78	2017	59	1		1	1		2	1	2	25.3	2.23	44.5	63.6	3.77	24.79	22.21	157	5.23	183						83.1	291.6	100.5	70.5	29.85	11.49	389.1								1875	95.7	708	546
79	2017	17	2	100	1	1		2	1	3	13.9	1.21	28.3	19.9	2.13	51.88	50	164	5.42	167						189.9	695.5	86.4	49.5	110.28	6.38	229.2								15458	248.8	1590	870
80	2017	38	1		1	1		2	1	3	15.9	1.39	143	＞150	2.04	43.84	41.4	160	4.98	156						343.3	668.6	293.5	108.3	75.7	12.29	401								1174	95.6	595	479
81	2017	38	1	50	1	1		2	1	2	17.3	1.53	140.1	＞150	2.81	18.26	16.38	153	5.17	245						38.7	180.1	28.3	7.2	33.8	8.42	399.1								688	49.2	327	299
82	2017	30	1	150	1	1		2	1	3	43.1	3.85	＞180	＞150	1.79	26.3	23.44	147	4.58	141						47.9	136.3	38	25.4	3.59	6.19	321								969	78.4	454	350
83	2017	53	2	200	1	1		2	2	3	12.8	1.12	19	18	3.24	19.85	17.26	135	4.57	283	17.86	16.59	144	4.73	123	35.7	83.6	21.1	8.2	2.59	11.82	223.8	182.7	219.9	159.2	120.8	89.99	28.38	438.6	178	80.1	258	218	150	55	423	358
84	2017	16	1	60	1	1		1	14	2	13.1	1.14	30.3	19.6	1.61	7.71	5.85	148	5	162	8.75	7.2	141	4.95	145	9.8	18.1	36.6	7.3	3.4	3.7	51.3	6.8	10.3	16	5.8	1	4.32	65	204	13.6	150	133	42	8	152	133
85	2017	34	2	10	1	1		1	30	2	12	1	21.7	18.4	2.36	7.54	4.91	127	4.27	300	14.31	12.75	113	3.8	90	14.2	16.3	8.5	2.8	2.12	2.86	64	10.7	39.3	5.4	2.3	1.6	18.9	320	124	22.6	164	127	39	26	330	301
86	2017	41	2	50	1	1		2	7	2	15.6	1.36	173.4	＞150	2.88	16.72	15.31	154	5.06	294	23.5	20.45	139	4.49	156	30.6	26.8	26.6	4.1	1.41	5.49	111	27.8	32.6	10	3.4	2.44	32	571	122	25	194	176	40	21.3	464	437
87	2017	22	2	20	1	1		1	20	2	20.8	1.83	＞180	＞150	2.13	13.21	11.56	134	4.41	310	14.62	12.49	141	4.72	308	7.8	13	9.5	2	2.06	6.52	54.3	6.4	7.9	6.3	3.2	5.84	4.6	37	40	7.3	145	126	17	10.3	124	112
88	2017	31	1	50	1	1		2	2	3	11.4	0.99	24.8	17.4	3.48	18.22	15.26	136	4.84	158	19.61	17.2	114	4.04	84	60	140	17.4	6	21.98	8.14	321	129	72.9	74	71.8	109.8	21.87	653	181	25	307	256	232	35.5	399	358
89	2018	36	2	40	1	1	1.5	1	19	2	13	1.16	19.5	22.8	1.67	11.39	8.8	101	3.22	90	9.28	7.79	98	3.2	58	8.6	33.1	22.3	8.5	1.99	4.33	161	537.3	503.7	79.6	65.1	119.37	15.9	224	245	33.7	226	185	110	15.9	392	263
90	2018	67	1	30	1	1	1	1	3	2	10.9	0.95	22.4	18.3	2.45	17.19	15.34	131	3.84	205	24.07	23.11	146	4.32	115	117.2	2.2.3	11.5	7.7	10.74	9.13	314	280.2	204.2	67.5	60	85.84	24.5	572	636	44.5	385	288	465	43	874	728
91	2018	19	2	20	1	1	0.4	1	11	2	11.8	1.03	21.1	16.3	3.77	15.52	12.64	137	4.59	137	20.76	17.27	128	4.26	248	20.3	21.3	5.8	3.3	2.06	2.46	101	18.5	16.8	3.5	1.9	2.83	11.28	330	217	312	219	167	197	160	250	207
92	2018	17	1	15	1	1	0.5	1	32	2	18.5	1.13	19.2	18.5	2.28	16.44	14.47	160	5.39	255	17.88	16.69	133	4.43	169	11.9	15.2	27.7	5.1	2.95	5.93	110	9	25.3	15.7	6	1.8	26.4	338	224	13.3	127	109	66	22.8	252	216
93	2018	53	2	3	1	1	5	1	12	1	12.1	1.05	25.3	18.6	1.76	7.08	5.51	135	4.38	145	6.99	3.93	150	4.84	150	25.7	29.4	16.4	2.8	4.62	3.3	75.3	26.1	27.8	17.8	5.6	8.07	56.8	74	130	12.5	173	143	82	21.3	199	155
94	2018	48	1	30	1	1	1	2	5	2	11.2	0.97	16.4	18.2	2	7.91	6.9	157	5.2	173	8.4	7.212	144	4.71	80	15.6	24.6	25	5.2	1.05	4.93	120.1	54	74.3	34.2	24	17.9	26.1	485	329	30.2	157	146	84	28	280	236
95	2018	19	2	80	1	1	1	2	6	2	12	1.04	33.1	＞150	2.34	33.65	29.28	102	5.13	239	27.74	25.35	93	4.63	190	9.5	29.9	4.8	2.2	1.25	8.78	289	228.5	226.8	36	31	74.61	21.43	477	68	13.2	330	237	121	9.3	403	258
96	2018	28	2	20	1	1	0.6	2	26	2	13.3	1.19	52.9	＞150	2.31	17.26	14.7	113	3.96	249	19.45	18.3	124	4.14	177	48.3	101.5	17	5.5	8.89	14.16	194.5	29.4	259.5	99.9	64.6	96.87	24.85	358.7	194.5	274	281	215	75	11.1	393	308
97	2018	47	2	40	1	1	2	1	1	2	10.5	0.94	20.9	20.5	3.08	32.07	30.88	145	4.57	218						57.3	205.3	37.5	19.1	14.85	6.03	198								909	226	467	345
98	2018	41	1	200	1	1	2	2	1	2	11.3	1.01	21.1	32.2	3.01	25.56	24.37	151	4.65	235						186.2	431.6	41.8	13.5	0.71	8.08	273								4199	212.2	1319	1113
99	2018	23	2	200	1	1	4	2	2	2	13.3	1.19	22.9	20.4	2.51	17.76	15.44	129	4.4	298	7.85	4	124	4.14	171	14.1	42.5	7.8	2.5	4.69	11.3	210								96	50	251	235
100	2018	34	2	100	1	0		2	1	3	12.9	1.16	20.7	18.2	3.16	24.74	23.4	147	4.68	191						449.5	326	11.1	4.7	0.99	11.23	339								3446	174.8	1332	1183
101	2019	28	1	200	1	0	2	2	1	2	15.7	1.41	88.7	＞150	2.34	19.8	16.92	169	5.64	262						948.3	1367.1	4.9	2.3	1.54	10.19	333								21740	651.2	4130	2813
102	2019	44	2	200	1	0	6	2	1	2	17.4	1.57	37.2	＞150	3.01	15.21	14.5	131	4.72	312						197.6	342.8	153.2	111.8	129.18	13.08	415								1107	63.2	822	686
103	2019	36	2	15	1	0	0.5	1	25	1	13.2	1.18	93.2	＞150	1.77	13.02	10.83	139	5.05	303	19.51	16.76	106	3.81	79	6.2	17.2	40.5	11.6	24.31	4.11	74	4.4	7.7	6.5	1.1	0.4	5.88	59.1	96	11.1	226	173	29	6	124	104
104	2019	65	2	15	1	1	1	1	28	1	11.3	1.01	34.6	81.6	2.86	17.74	13.2	127	4.32	161	19.07	16.66	110	3.69	146	14.6	21.7	25.2	7	0.27	7.07	82	11.9	15.3	38.5	15.4	0.32	9.11	93	84	24.4	266	187	44	14.6	233	177
105	2019	11	2	10	1	1	2.5	1	36	2	12.8	1.15	23.1	20.8	3	15.53	12.92	111	6.15	348	17.57	14.89	92	5.06	61	14.5	28.3	11.8	2.8	0.25	5.63	104.1	15.5	29.7	9.4	4.1	1.04	15.96	227	132	26.5	173	148	54	23.6	296	255
106	2019	64	2	50	1	1	1	1	35	2	11	0.98	21	22.6	1.68	21.53	20.28	128	4.33	190	14.86	12.65	111	3.73	182	13.3	21.6	16.8	4.5	2.33	3.72	65	11.4	15.3	9.7	3.4	0.76	22.06	157	210	30.1	283	194	29	10.8	198	165
107	2019	30	1	20	1	1	3	1	23	2	10.9	0.97	26.8	19.5	1.39	11.26	8.68	146	4.37	129	9.11	6.89	135	4.13	80	38	28.4	17.3	6.2	1.2	4.12	70	32.8	21.3	11.2	4.1	10.12	14.36	130	252	11.6	140	99	74	10.4	151	122
108	2020	48	2	50	1	1	0.5	1	29	2	11.1	0.99	19.4	18.1	1.95	7.37	6.23	125	4.33	105	9.77	8.47	105	3.64	57	17.8	30.2	31.2	9.6	1.82	5.31	103	15.4	22.3	8.6	3.3	1.1	13.17	229	225	22.8	280	224	120	14.6	340	303
109	2020	28	2	20	1	1	2	1	19	1	10.6	0.95	29.1	16.9	2.71	13.59	11.01	126	4.12	188	10.07	8.84	106	3.52	85	16.8	22.8	5.9	3.1	4.47	7.22	80	22.2	25.6	5.7	2.5	10.67	6.52	111	111	16.2	249	195	26	17.2	203	224
110	2011	26	1	10	1	1	11	1	16	2	11.4	0.82	43.7	15.3	310	8.42	4.82	162	5.64	315	13.57	11.71	136	4.65	234	43.5	36.3	12.3	2.5	3.72	1.88	96.2	27.2	14.6	8.7	1.5	5.27	5.67	84.9	138	7	195	156	43	8	121	91
111	2012	17	1	5	1	1	0.5	1	16	1	12.1	1.05	25.6	19.2	2.26	8.47	7.36	138	4.48	128	12.46	10.4	133	4.3	109	9.6	15.4	16.1	2.9	13.43	2.59	103.9	10.3	11.4	13	2.2	5.3	6.02	119.1	155	7	202	144	53	5	159	123
112	2013	37	2	10	1	1	12	1	16	1	14.6	1.27	37.6	18.2	1.02	10.19	7.18	128	4.39	200	19.35	17.52	129	4.52	195	9.6	14	25.3	3.7	1.7	2.09	68.9	17.7	20.8	11.9	1.5	1.6	2.62	72	90	10	143	97	26	9	111	79
113	2013	32	1	30	1	1	4	1	25	2	11.3	0.98	25.6	16.6	2.59	17.37	15.68	165	5.14	203	18.29	16.25	158	4.95	187	24.7	48.8	23.2	4.5	1.5	14.83	361.6	15.3	28.4	25.7	4.3	1.8	27.48	469.9	90	54	284	221	38	25	219	168
114	2014	29	1	33	1	1	2	1	17	2	10.3	0.9	28.7	18.4	2.41	14.33	13.24	159	5.08	310	12.59	10.69	131	4.28	140	24.3	32.2	18.9	3.1	4.97	4.97	122.1	11.2	18.3	11.2	2.5	1.88	20.81	355.9	2820	80.9	255	186	397	15	177	161
115	2014	19	1	15	1	1	0.5	1	5	1	10.3	0.9	15.2	19.3	1.83	8.21	7.28	171	5.56	289	8.93	5.62	153	4.95	235	38.6	17.2	11.5	3.1	3.47	3.76	89.6	43.2	22.7	14.5	3.2	10.81	3.62	81.1	77	14	143	126	58	11.7	136	117
116	2014	32	1	10	1	0	1	1	86	2	9.9	0.86	22.8	16.8	2.15	18.19	16.86	144	4.55	200	9.4	7.67	140	4.42	165	17.7	16.2	15.4	1.7	4	16.79	384.9	16.7	12.3	13.6	1.8	5.53	25.64	461.3	100	19.5	265	239	86	11.9	237	223
117	2014	14	1	15	1	1	0.5	1	48	2	12.9	1.12	34.1	18.2	1.64	18.36	17.29	150	4.98	315	15.18	10.76	153	5.12	245	15.3	38.6	20.6	3.2	2.94	17.45	203.8	27.9	30.3	25.1	5	3.37	31.36	372.2	326	32	252	220	127	22.4	275	246
118	2014	24	2	16	1	1	2	1	27	2	11.2	0.97	33.7	17.6	2.57	11.72	10.59	119	3.95	140	9.51	8.64	118	3.95	92	10.6	26.8	21.2	2.4	4.8	12.68	279.7	11.3	14.4	17.3	1.8	7.2	19.77	280.3	38	10.4	230	202	17	6.8	191	180
119	2014	38	2	20	1	1	0.5	1	20	2	12.1	1.05	60	23	2.2	19.27	18.25	129	4.18	184	8.3	7.02	125	4.13	178	14.3	24.6	44.6	8.8	5.07	5.03	124.3	14.8	17	29.5	7.3	5.02	13.59	99.1	140	22.9	256	213	132	13.7	228	200
120	2014	37	1	5	1	0	0.7	1	16	1	12.1	1.05	31.6	19.1	1.85	16.28	14.39	152	5.03	201	8.1	4.81	147	4.88	196	17.8	15.6	23.7	3.9	7.28	5.52	97.4	14.9	15.6	12	2.8	13.58	5	85.2	62	11.1	114	92	28	8	96	79
121	2017	31	1	15	1	1		1	8	2	11.2	0.97	31.1	17.8	1.77	7.6	5.02	135	4.49	244	11.36	8.92	125	4.32	261	13.5	21.2	22.2	4.9	0.64	3.95	91	10.2	15	20.9	4.8	0.61	8.5	61.1	498	16.9	132	109	107	8.5	115
122	2017	35	2	3	1	1		1	15	1	111.7	1.02	30.6	74.8	2.07	8.61	8.07	116	3.92	163	8.45	6.36	118	4.02	192	32.5	13.5	4.5	2.3	2.41	2.66	58	10.5	13.3	2.2	1.1	2.993	6.4	63	86	11.5	197	163	29	10.8	139	121
123	2017	32	2	8	1	1		1	16	1	11.7	1.02	22.9	17.3	2.34	8.79	8.38	139	4.4	270	8.54	5.7	137	4.36	218	9.6	14.2	40.3	12.5	1.09	3.13	61	9	9.9	38.9	11.9	3.26	48.3	64	120	10.2	150	116	29	7.6	124	104
124	2018	15	2	100	1	1	7	1	16	2	13.2	1.15	26.4	17.8	2.18	11.24	8.86	141	4.86	234	16.75	13.38	141	4.91	199	8.9	19.2	9.2	1.7	0.38	4.41	50.3	8.7	17.2	9.8	3.7	1	6.02	115	159	17.6	172	144	33	23.9	176	140
125	2018	27	2	20	1	1	1	1	15	2	18.4	1.62	＞180	＞150	2.04	13.38	12.72	109	4.1	343	11.93	10.79	96	3.61	217	10.9	31.6	9.8	3.4	1.09	8.9	115	458	443.9	33.8	25	42.03	16.09	384	74	25	181	133	135	19.8	407	258
126	2018	35	2	10	1	0	3	1	14	1	12.6	1.1	20.6	21	1.01	19.02	17.41	122	3.99	168	7.91	4.17	136	4.58	155	20.9	1.45	9.1	3.6	1.35	2.05	66	40.2	29.8	9.2	4.1	5.66	5.42	91	671	22.5	268	191	137	14.9	197	154
127	2019	25	2	200	1	0	1	1	14	2	11.9	1.06	18.9	17.7	1.54	16.52	14.72	128	3.82	108	17.89	16.18	118	3.56	68	16.6	27.1	16.3	2.8	0.21	11.08	222.1	293.3	237.1	89.5	63.3	108.78	12.72	275.4	59	13.4	180	160	10	6.1	219	170
128	2019	54	2	10	1	1	1	1	18	1	10.6	0.95	23	20.5	3.67	5.76	5.23	139	4.82	205	10.88	9.84	126	4.29	111	14.7	17.8	12.2	4.5	1.04	2.2	54	13.7	13.9	10.8	4.7	0.62	10.51	50	142	13.5	194	151	64	10.4	192	148
											序号
											入院时间
											姓名
											年龄
											性别
											服毒量
											消化道
											是否洗胃
											首次入院时间
											结局
											住院时间（天）
											分级
											PT1
											PTINR1
											APTT1
											TT1
											FbgC1
											PT3
											PTINR3
											APTT3
											TT3
											FbgC3
											WBC1
											NEU1
											HGB1
											RGB1
											PLT1
											WBC3
											NEU3
											HGB3
											RGB3
											PLT3
											ALT1
											AST1
											TBIL1
											DBIL1
											TBA1
											血糖1
											Urea1
											Cr1
											ALT3
											AST3
											TBIL3
											DBIL3
											TBA3
											血糖3
											Urea3
											Cr3
											CK1
											CKMB1
											LDH1
											AHBDH1
											CK3
											CKMB3
											LDH3
											AHBDH3

## Sheet: 血气分析
1							3							5								7								14
PH	BEe	FIO2	HCO3-	PCO2	PO2	SO2%	PH	BEe	FIO2	HCO3-	PCO2	PO2	SO2%	PH	BEe	FIO2	HCO3-	PCO2	PO2	SO2%		PH	BEe	FIO2	HCO3-	PCO2	PO2	SO2%		PH	BEe	FIO2	HCO3-	PCO2	PO2	SO2%
7.406	0.3	20.9	25.2	5.29	13.82	93.1								7.432	4.6	41.9	29.1	5.75	14.78	93.4
7.212	-6.2	44.9	21.8	7.15	1.76	11
7.161	-16	80.9	12.9	4.77	30.08	94.5
														7.414	3.2	20.9	28	5.75	7.54	85.8		7.443	3.3	20.9	27.6	5.31	12.67	94.1		7.402	0.5	20.9	25.5	5.39	8.87	89.5
7.424			25.2	38.4mmhg	98mmhg	98
7.389	-7.3	20.9	17.9	3.91	13.24	92.9																7.442	-6	20.9	18.6	3.77	11.09	91.7		7.403	-6.9	20.9	18	3.81	12.12	92.3
7.411		25	18.4	3.86	5.99	82
7.46	-4.1	20.9	19.9	3.7	11.46	96.9	7.435	-6.9	20.9	17.5	3.44	9.34	94.2	7.366	-8.9	20.9	16.6	3.82	7.87	89
7.422	-2.5	20.9	22.2	4.48	10.92	96.2
7.339	-6.5	20.9	19.5	4.78	10.62	90.1	7.339	-5.1	20.9	20.8	5.11	14.18	92.6	7.34	-6.4	20.9	19.6	4.79	14.11	92.4		7.484	3.4	20.9	27.1	4.75	10.62	96.2
														7.39	-6.3	20.9	18.9	4.1	7.85	85.7		7.421	-2	24.9	22.7	4.6	7.78	86
7.316	-9.6	20.9	16.7	4.32	12.22	91.4
							7.312	-12.1	20.9	14.3	3.73	13.57	92.2	7.343	-2.5	20.9	23.4	5.68	13.17	92		7.358	-3.3	20.9	22.4	5.26	10.6	90.1		7.45	-1.1	20.9	23.1	4.37	13.91	98
							7.294	-13.7	20.9	13	3.53	16.56	93.4	7.36	-5.8	20.9	19.9	4.75	15.78	93.1		7.357	-4.8	20.9	21	5.06	11.9	91.2
7.365	-9	28.9	16.5	3.78	13.64	92.9
7.477	-4.4	20.9	19.3	3.43		89.4
7.381	-1.5	20.9	23.8	5.33	6.39	78.5
																														7.417	-8	20.9	16.8	3.49	5.41	73.7
7.439	-1.9	20.9	22.5	4.4	12.62	92.6
7.432	-7.1	20.9	17.6	3.6	10.38	91
																														7.404	-7.4	20.9	17.5	3.73	12.2	92.4
							7.45	-3.3	20.9	20.9	3.96	12.48	96.4	7.499	-0.7	20.9	22.7	3.85	8.75	92.6		7.469	-1.7	28.9	22.2	4.03	11.06	95.5
7.465	-2.4	20.9	21.5	3.94	14.31	97.8	7.467	2.3	20.9	26.2	4.78	13.35	97	7.45	0.9	20.9	25	4.74	14.73	97.6		7.443	-1.2	20.9	23.1	4.45	12.71	96.8		7.443	1.3	20.9	25.6	4.94	11.35	95.4
7.559	-2.8	20.9	19.7	2.9	14.45	97.3	7.53	4.3	20.9	27.2	4.28	16.06	97.5	7.549	3.5	20.9	26.1	3.93	17.28	97.8		7.568	4.3	20.9	26.6	3.84	15.84	98		7.501	9.4	20.9	32.8	5.53	14.4	96.9
7.409	-4.6	20.9	20.3	4.23	7.71	89.9	7.476	-2.5	20.9	21.3	3.8	5.52	80.3
							7.401	3.7	20.9	28.7	6.08	5.69	76.2	7.49	-2.1	39.7	21.5	3.71	12.74	95.8		7.2	-0.6	80	27.6	9.29	11.82	91.7		7.482	6	80	29.1	4.91	7.98	92
														7.378	-6.1	20.9	19.3	4.31	10.24	94.4		7.436	-3	52.9	21.4	4.19	7.09	87.4		7.477	3.1	52.9	26.8	4.79	8.08	91
7.357	-2	20.9	23.7	5.57	9.42	92.5
7.447	-4.4	20.9	19.9	3.8	12.86	97	7.451	-4.7	20.9	19.5	3.7	6.05	82.7
7.204	-7.1	20.9	21.1	7.04	10.47	90.7
7.448	-3.3	20.9	21.1	3.99	12.45	97.3	7.458	-5.5	20.9	18.7	3.53	10.6	95.7	7.46	-5.7	20.9	18.5	3.4	8.19	92.8
7.462	2.4	36.9	26.6	5.01	5.84	81.1
7.485	-3.1	28.9	20.3	3.43	13.69	98.2
7.471	-4.7	20.9	19.3	3.54	10.79	95.7
														7.46	2.1	20.9	26.1	4.84	11.69	96.4		7.427	2	20.9	26.7	5.43	12.02	96.2		7.451	1.6	20.9	25.8	4.93	12.81	97
														7.303	-12.1	20.9	14.6	3.96	5.21	67.4
							7.392	-0.7	28.9	24.5	5.42	7.63	88.3
7.211	-14.5	52.9	13.9	4.76	4.49	52.9
7.389	-0.3	20.9	24.9	5.43	12.24	97	7.409	-4	20.9	20.8	4.34	10.74	96	7.396	-4	20.9	21	4.52	10.9	96		7.455	0.6	20.9	24.7	4.63	11	96.6		7.468	4.4	20.9	28.3	5.15	8.34	92.7
7.39	0.5	20.9	25.7	5.59	11.67	96.5								7.461	4.5	20.9	28.5	5.28	10.5	96.2		7.44	1.8	20.9	26.2	5.08	13.34	98
							7.435	-0.6	20.9	23.9	4.69	15.03	98.6
7.459	4.1	20.9	28.2	5.23	11.04	96.6
7.428	-0.3	20.9	24.2	4.83	12.77	97.7																7.436	1.3	20.9	25.7	5.04	13.09	97.8		7.398	3.7	20.9	28.8	6.15	12.27	97
7.471	-1	20.9	22.9	4.13	14.09	98.5	7.504	-1.8	20.9	21.5	3.6	16.42	99.1									7.392	-5.6	20.9	19.5	4.24	12.18	97.1
														7.439	2.6	20.9	27	5.25	13.51	98		7.452	4.7	20.9	28.9	5.45	14.66	98.5		7.482	2.9	20.9	26.5	4.67	16.24	99
7.429	1.6	20.9	26.1	5.19	13.53	97.9
																						7.453	6.9	20.9	31	5.84	14.02	98.1
							7.452	-0.4	20.9	23.7	4.48	13.17	98.1
7.375	-10.8	20.9	14.6	3.28	15.8	98.6
7.362	-11.1	20.9	14.5	3.37	12.43	97.1
7.435	-2.6	20.9	21.9	4.29	14.05	98.3
7.376	-7.3	20.9	18.1	4.08	12.31	97	7.343	-6.1	44.9	19.9	4.81	4.52	62.4
7.322	-10.9	20.9	15.4	3.91	6.23	79.7
7.472	-1.5	20.9	22.1	3.84	14.85	98.8
7.479	-6.6	20.9	17.2	3.05	15.52	99.4	7.414	-7.2	24.9	17.7	3.64	7.63	90.2	7.417	-7.6	24.9	17.2	3.52	5.49	77.4		7.439	-6.8	32.9	17.6	3.43	10.45	96.5		7.436	-11.7	20.9	12.8	2.5	8.37	93.1
							7.419	-4.4	20.9	20.4	4.15	9.36	94.6	7.433	-3.3	20.9	21.3	4.19	12.68	98.1		7.44	-4	20.9	20.4	3.97	11.77	97.6		7.456	-4.8	20.9	19.4	3.63	9.06	94.8
							7.459	-0.9	20.9	23.2	4.31	10.27	96.5	7.464	0.2	20.9	24.2	4.45	12.6	98.3		7.476	1.1	20.9	25	4.47	11.84	98.1		7.445	-1.9	20.9	22.4	4.3	4.91	71.4
7.441	-6.1	20.9	18.3	3.55	11.16	96.9	7.459	-2.4	20.9	21.7	4.04	11.03	97.2									7.408	-5.7	20.9	19.2	4.01	11.25	97
																						7.463	-4.4	20.9	19.6	3.6	11.23	97.5		7.51	-0.3	20.9	23	3.79	9.16	95.7
																														7.452	-5.9	20.9	18.3	3.45	8	92.6
																						7.436	-2.5	20.9	22	4.3	5.95	82		7.47	-1.4	20.9	25.3	4.58	10.47	96.6
7.523	0.3	20.9	23.4	3.75	12.64	98.7	7.449	-3.7	20.9	20.5	3.9	10.4	96.5
7.417	-5.6	20.9	19.2	3.93	14.51	99	7.491	-1.1	20.9	22.4	3.87	15.49	99.6
7.351	-11.6	20.9	14.3	3.4	16.32	99.1	7.46	-2	20.9	22.1	4.09	7.01	88.6
7.506	-6.1	20.9	17.2	2.87	16.06	99.6	7.421	-4.2	20.9	20.5	4.17	12.75	98
7.309	-17.3	20.9	9.3	2.44	13.86	98
7.435	-13	20.9	11.5	2.26	18.57	99.7	7.463	-2.7	20.9	21.3	3.93	14.13	98.9
7.215	-17.3	20.9	10.8	3.51	10.07	92.3
7.455	-3.5	20.9	20.6	3.87	12.47	98.2	7.43	-4.8	20.9	19.8	3.93	12.69	98.2									7.415	-5.5	20.9	19.3	3.97	12.83	98.3		7.427	-5.3	20.9	19.4	3.87	11.76	97.6
7.426	-4.8	20.9	19.9	3.99	8.9	93.4
																						7.477	1.9	20.9	25.7	4.58	10.66	97		7.444	-3.2	20.9	21.1	4.06	12.59	98.2
7.414	-9.2	20.9	15.7	3.23	11.77	97.5
7.42	-0.2	20.9	24.5	4.97	11.94	96.9	7.398	-2.3	20.9	22.7	4.85	10.64	95.4
7.402	-9.2	20.9	15.8	3.34	17.5	99	7.447	-7.5	20.9	16.8	3.2	12.41	97.6
																						7.51	9.5	20.9	32.7	5.4	6.69	88.2		7.442	2.7	20.9	27	5.22	7.58	90.1
							7.387	-6.2	40.9	19	4.16	5.04	71.9
7.455	-3	20.9	21.1	3.95	12.1	97.4
																						7.421	0	20.9	24.7	5.01	13.31	98.1
							7.421	3	20.9	27.6	5.59	9.26	93.8	7.444	0.7	20.9	25	4.8	7.82	90.9
7.386	-7.5	20.9	17.7	3.88	14.08	98.1	7.388	-6.2	20.9	19	4.15	8.32	91.4
							7.436	0	20.9	24.4	4.78	14.17	98.3	7.465	8.6	20.9	32.6	5.97	17.34	98.9
7.101	-25.1	20.9	4.9	2.06	20.67	99.1
7.347	-11.3	20.9	14.6	3.51	13	97.8
							7.439	-2.4	20.9	22.1	4.29	11.85	97.7	7.461	-2.9	20.9	21.2	3.92	12.06	98		7.46	-3.3	20.9	20.8	3.86	9.9	96.1		7.442	-3	20.9	21.3	4.12	7.53	90.6
																						7.469	-4.2	20.9	19.8	3.59	8.62	94.1		7.527	3.1	20.9	26.1	4.14	6.6	88.7
7.428	-4.1	20.9	20.5	4.09	11.58	97.4								7.432	-6.4	20.9	18.2	3.59	14.64	99		7.432	-4.8	20.9	19.8	3.91	12.59	98.1
7.395	-6.3	20.9	18.8	4.04	11.63	97.1	7.388	-6.7	20.9	18.5	4.05	11.51	96.9	7.464	-5.2	20.9	18.8	3.45	7.29	90.3		7.447	-3.9	22.9	20.4	3.89	7.58	90.1		7.44	-5.4	52.9	19	3.69	5.5	78.2
7.437	-8.7	209	15.8	3.09	12.32	98.1	7.444	-9.4	22.9	14.9	2.87	7.12	89.4
7.228	-18.1	28.9	9.8	3.1	7.6	84
7.486	-4.3	20.9	19.3	3.37	12.09	98.3
7.373	-11	20.9	14.5	3.28	11.81	97.2
							7.432	-5.1	20.9	19.4	3.84	12.22	97.9
7.378	-6.1	20.9	19.4	4.34	10.43	95.6																7.404	-5.8	20.9	19.2	4.06	11.97	97.5
7.469	-8	20.9	15.9	2.89	11.8	98
7.355	-8	20.9	17.7	4.19	13.27	97.9
7.429	-5.1	20.9	19.5	3.88	12.85	98.3																								7.415	-7.3	20.9	17.5	3.6	13.25	98.4
							7.385	-5.3	20.9	20	4.4	6.58	84.3	7.362	-5.8	20.9	19.8	4.61	11.53	96.8		7.38	-4.1	20.9	21.3	4.74	11.4	96.7
7.474	-1.7	20.9	22.2	3.98	11.11	97.4	7.407	-4.9	20.9	20	4.18	11.35	97	7.42	-4.1	20.9	20.6	4.19	8.16	91.9
7.146	-8.8	60.9	20.4	7.78	2.76	21.5
7.434	-6.5	20.9	18	3.55	12.41	98
7.437	-7.4	20.9	17	3.33	2.76	35.3
7.429	-5.8	20.9	18.8	3.74	10.75	96.5	7.472	-1.2	20.9	22.7	4.08	12.19	98									7.465	-3.3	20.9	20.8	3.8	12.85	98.2		7.439	23.1	20.9	23.1	4.49	11.02	96.8
7.413	-3.7	20.9	21.1	4.37	5.97	80.9	7.434	-4.2	20.9	20.3	3.99	10.49	96.4	7.455	-3.8	20.9	20.3	3.81	9.93	96		7.451	-6	20.9	18.2	3.45	10.58	96.7		7.444	-7.2	20.9	17.1	3.29	11.16	97.2
7.458	-4.5	20.9	19.6	3.66	16.31	95.2																								7.406	-3.2	20.9	21.7	4.56	11.42	96.9
7.372	-6.5	20.9	19	4.32	12.13	97.1
							7.466	-6.7	20.9	17.3	3.16	14.29	99	7.361	-6.9	20.9	18.8	4.37	6.27	80.7
7.445	-5.8	20.9	18.5	3.54	11.66	97.4
7.376	-12.3	20.9	13.2	2.96	4.6	64.8
7.39	-9.1	20.9	16.2	3.52	5.16	71.7	7.455	-4.7	20.9	19.4	3.64	12.22	97.9									7.439	-5.9	20.9	18.6	3.61	13.89	98.6
7.48	-6.2	20.9	17.6	3.11	14.89	99.2
7.444	-8.7	20.9	15.7	3.01	11.61	96.6	7.308	-12.6	32.9	14	3.68	10.01	93.3
							7.445	-4.7	20.9	19.7	3.77	23.76	99.9
7.411	-3.9	20.9	21	4.36	11.07	96.7	7.428	-1.4	20.9	23.2	4.62	11.26	96.9									7.445	-1.1	20.9	23.3	4.46	9.66	95.4		7.481	0.1	20.9	23.8	4.2	10.27	96.6
7.42	-4.8	20.9	19.9	4.04	10.92	96.6																7.49	2.3	20.9	25.9	4.48	13.06	98.6
							7.386	-5.3	20.9	20	4.41	8.42	91.8	7.424	-2.3	20.9	22.4	4.5	9.26	94.3		7.407	-5.1	20.9	19.9	4.16	13.35	98.1
							7.415	-5.8	20.9	19	3.91	10.18	95.8									7.428	-2.4	20.9	22.2	4.43	9.75	95.2		7.393	-5.6	20.9	19.6	4.24	11.1	96.5
7.344	-8.3	20.9	17.7	4.28	11.11	95.9
7.262	-19.6	20.9	7.7	2.26	8.12	88
7.438	-4.6	20.9	19.8	3.86	11.01	97
7.42	-8.7	20.9	16	3.26	6.64	85.7	7.416	-3.5	20.9	21.3	4.36	9.96	95.8	7.404	-4.6	20.9	20.4	4.31	6.23	82.6		7.41	-5.8	20.9	19.1	3.96	8	91.5		6.844	-21.2	60.9	12.9	9.86	5.91	43.2
7.396	-5.3	20.9	19.8	4.25	10.5	95.7								7.445	-4.4	22.9	20	3.83	7.93	91.4		7.43	-3.2	30.9	21.4	4.25	14.97	98.8		7.474	0.8	36.9	24.7	4.43	10.18	95.8
																														7.385	-4.3			4.63	11.46	96.7
7.435	-1.7	20.9	22.8	4.48	12.85	98	7.442	-2.9	20.9	21.5	4.15	7.91	91.2	7.45	-2.6	20.9	21.6	4.1	9.96	95.8		7.495	-0.4	20.9	23.1	3.95	6.93	89.3		7.441	-3.3	20.9	21.2	4.08	17.75	99.5
7.392	-1.3	20.9	23.9	5.17	14.42	98.2	7.392	-3.5	20.9	21.6	4.69	16.36	98.8	7.385	-4.7	20.9	20.6	4.54	12.58	97.1		7.414	-6.1	20.9	18.7	3.85	5.2	73.6		7.415	-6.9	40.9	17.9	3.69	6.74	85.9
7.405	-5.2	20.9	19.8	4.17	13.37	98.1	7.375	-7.3	20.9	18.2	4.09	14.77	98.4	7.376	-6.3	20.9	19.1	4.3	11.1	96.1		7.496	-4.3	44.9	19.2	3.28	4.56	70
7.387	-7.6	20.9	17.7	3.87	13.55	99.4								7.433	-4.1	20.9	20.4	4.02	18.69	99.9		7.435	-6.6	20.9	17.9	3.51	7.7	90.9
7.435	-4.9	20.9	19.6	3.85	15.92	99.2	7.46	-1.3	20.9	22.8	4.21	12.88	98.2
7.428	-2.9	20.9	21.7	4.33	14.39	98.4	7.413	-3.4	20.9	21.5	4.44	10.51	95.7	7.423	-5	20.9	19.7	3.97	17.12	99.3		7.423	-4	20.9	20.7	4.18	16.33	99		7.453	1.3	20.9	25.5	4.81	12.73	97.7
7.395	-8	20.9	17.2	3.7	10.82	96.3	7.452	-6.1	20.9	18.2	3.43	7.07	89.1
							7.429	-0.3	20.9	24.3	4.83	10.92	96.6									7.386	-2.5	20.9	22.8	5.01	7.1	86.3		7.407	-3.5	20.9	21.4	4.48	13.78	98.5
																						7.41	-4.5	20.9	20.4	4.24	12.61	96.9		7.368	-4.6	20.9	21	4.8	12.7	97.4
																						7.398	-4	20.9	21.1	4.5	11.67	96.9
							7.382	-5.3	20.9	20.1	4.46	13.41	97.9
7.375	-8.9	20.9	16.6	3.73	13.67	98	7.365	-10.1	20.9	15.5	3.58	10.5	95.4
7.331	-11	20.9	15.2	3.79	10.64	95.1
7.381	-4.2	20.9	21.1	4.7	12.53	97.5
7.463	-11	20.9	13	2.39	14.77	98.3
7.095	-20.9	28.9	9.1	3.9	9.81	88.1
							7.331	-9.1	20.9	17.1	4.26	418	55.2
7.133	-21.3	20.9	8.1	3.19	10.28	90.5
														7.376	-7.4	20.9	18	4.05	15.46	98.4		7.402	-7.4	20.9	17.7	3.74	13.67	98.3		7.369	-6.6	20.9	19	4.35	10.96	96
7.424	-4	20.9	20.7	4.16	12.89	98	7.444	-4.1	20.9	20.2	3.89	14.63	98.7	7.419	-4.4	20.9	20.4	4.15	16.45	99		7.405	-4	32.9	21	4.41	8.83	92.8
							7.434	-1.6	20.9	22.9	4.51	11.03	96.2	7.418	-5.1	20.9	19.7	4.02	11.84	96.8		7.411	-7.2	20.9	17.7	3.68	12.21	97		7.484	-1.6	20.9	22.1	3.88	6.89	87.4
7.404	-2.6	20.9	22.4	4.73	14.28	98.4	7.401	-5.5	20.9	19.6	4.16	12.08	97.1	7.383	-4.7	20.9	20.6	4.56	9.21	93.2		7.412	-3.6	20.9	21.2	4.4	13.09	98		7.413	1.2	20.9	26	5.38	11.08	96.5
							7.412	-7	20.9	17.8	3.69	8.29	90.9	7.408	-6.3	20.9	18.6	3.88	10.97	95.6
																						7.41	-6.3	20.9	18.6	3.87	12.2	97.4		7.447	-6.5	20.9	17.8	3.4	16.04	99.1
7.378	-4.7	20.9	20.7	4.64	13.38	97.9	7.413	-8.8	20.9	16.1	3.32	15.17	98.9	7.407	-9.1	20.9	15.8	3.32	14.44	98.6		7.416	-8.7	20.9	16.1	3.3	19.19	99.7
7.378	-5.8	20.9	19.6	4.39	12.65	97.1	7.382	-6.4	20.9	19	4.21	10.35	94.7	7.381	-7.9	28.9	17.5	3.88	7.04	84.5		7.444	-3.7	20.9	20.6	3.96	5.96	80.4
7.415	-6	20.9	18.9	3.88	7.67	90.3
7.386	-11.6	20.9	13.7	3.01	13.32	98
7.391	-6.8	20.9	18.4	3.98	14.95	98.5
7.836	-9.4	20.9	16.7	4.12	13.42	97.5
7.497	0.5	20.9	24	7.497	14.7	98.8
7.381	-5.8	20.9	19.6	4.34	12.99	97.8
7.372	-3.6	20.9	22	4.98	11.04	96
7.237	-18.8	20.9	8.9	2.75	12.95	95.8
7.207	-18.1	20.9	10	3.33	13.86	96.3
7.437	-8.7	20.9	15.8	3.08	6.26	82.7
7.427	-3.7	20.9	20.9	4.18	14.32	98.5								7.399	-5.8	20.9	19.3	4.12	13.09	97.5		7.392	-6.2	20.9	19	4.11	6.81	83.8		7.395	-7.1	20.9	18	3.87	10.89	95.8
7.432	-3.3	20.9	21.2	4.19	13.22	97.9	7.39	-3.9	20.9	21.3	4.65	11.32	95.9	7.371	-7.2	20.9	18.3	4.16	12.26	96.7		7.353	-6.6	20.9	19.2	4.55	12.84	96.9		7.474	1.5	20.9	25.3	4.55	7.55	89.4
7.503	-2.4	20.9	21	3.53	13.85	98.5	7.385	-6.1	20.9	19.2	4.23	12.07	95.4	7.41	-1.6	20.9	23.3	4.85	14.76	98.2		7.378	-8.8	20.9	16.6	3.73	14.57	98.1		7.451	-2	20.9	22.3	4.21	14.47	98.2
7.426	-5.4	20.9	19.3	3.87	13.24	97	7.419	-3.7	20.9	21.2	4.29	14.57	98.2	7.423	-4.7	20.9	20	4.03	14.38	98.3		7.446	-2	20.9	22.3	4.27	12.32	97.4		7.432	0.4	20.9	25	4.93	11.95	97.2
7.398	-9.1	20.9		3.43	13.64	97.9	7.415	-5.8	20.9	19	3.9	12.48	97.1									7.411	-7.2	40.9	17.7	3.67	6.97	84.7
7.392	-5.8	20.9	19.4	4.21	12.64	97.6	7.374	-6.5	20.9	19	4.3	11.39	96.3	7.388	-3.5	20.9	21.7	4.75	10.21	95.1		7.376	-4.6	20.9	20.8	4.68	10.13	94.8		7.477	-2.4	20.9	21.4	3.82	4.93	74.3
7.43	-2.2	20.9	22.4	4.44	12.51	97.5	7.417	-3.3	20.9	21.5	4.39	9.9	94.6	7.407	-3.2	20.9	21.8	4.56	11.88	96.8		7.394	-1.8	20.9		5.03	9.87	94		7.423	-3.6	20.9	21.1	4.26	13.48	97.9
7.394	-2.3	20.9	22.8	4.93	11.53	96.2
														7.396	-6.2	20.9	18.9	10.8	4.06	95.5		7.352	-3.7	20.9	22.1	5.26	8.74	91.7		7.472	-2.4	20.9	21.5	3.87	6.97	87.5
																						7.419	1.6	20.9	26.3	5.37	10.95	95.7		7.423	-2.6	20.9	22.1	4.46	13.31	97.6
7.428	-3.1	20.9	21.5	4.28	16.16	99	7.427	-2	20.9	22.6	4.51	15.08	98.7
7.395	-5.2	20.9	19.9	4.29	13.04	97.4	7.431	-3.9	20.9	20.6	4.09	13.76	98.1	7.431	-3.9	20.9	20.6	4.09	13.76	98.1
7.421	-3.6	20.9	21.1	4.28	12.78	97.3
7.499	-2.1	20.9	21.4	3.63	10.41	96.4
7.41	-6.8	20.9	18.1	3.75	6.26	81.4
7.373	-12.3	20.9	13.2	2.99	11.84	96.4
																						7.41			22	4.48	8.75
							7.43	-3.1	20.9	21.4	4.23	13.89	97.9									7.42	0.5	20.9	25.2	5.13	13.84	97.3		7.41	1.4	20	26.2	5.37	13.56	97.6
																														7.42	0.5	20.9	25.2	5.06	1-.6	96.1
							7.4	-0.6	20.9	24.6	5.32	10.58	95.5	7.4	1.6	20.9	26.8	5.71	9.43	93.7		7.41	2.8	20.9	27.8	5.76	9.54	94.5		7.39	3.4	20.9	28.7	6.28	9.55	93.8
																											9.92
7.42			21.4	4.28	14.45												20.6
																											9.89								9.87
																																	28.5		7.62
							7.48					29.7							8.83			7.46					7.63
7.56			24.8			88
			20.9							19.4	3.93	8.78					19.8	3.88	8.7						19.9	3.86	9.1						20.9	4.12	7.05
7.37	0.4	20.9	26	5.98	11.39	96.1
7.52	-5.7	20.9	17.5	2.85	12.47	98.2	7.42	-6.7	20.9	18	3.67	8.27	92.5
7.43	-5.4	20.9	19.2	3.86	12.33	97.5
7.32	-9.6	20.9	16.7	4.27	13.01	97.4	7.4	7.8	20.9	32.9	7	10.2	95	7.4	4	20.9	29.2	6.34	13.39	97.9
								-1	20.9	23.9	4.92	9.6	94.6
							7.36	-5.9	20.9	21	5.82	8.27	88
							7.4	-2.5	20.9	22.5	4.69	9.4	94.3
							7.4	-0.6	20.9	24.6	5.32	10.58	95.5	7.4	1.6	20.9	26.8	5.78	9.43	93.7		7.4	2.8	20.9	27.8	5.83	9.74	94.5		7.39	3.4	20.9	28.7	6.28	9.55	93.8
7.4	-1.2	20.9	24	5.19	10.27	95.3								7.4	-1.6	200.9	23.6	5.05	20.5	95
7.43	-7.2	20.9	17.4	3.41	12.55	97.8
7.46	-0.5	20.9	23.6	4.39	14.04	98.5
7.452	-6.2	20.9	17.8	3.227	7.97	92.4
7.4	-6.6	20.9	18.4	3.88	5.21	73.8
7.37	-11.9	20.9	13.6	3.05	12.58	97.5
7.46	-6.2	20.9	18	3.38	7.78	91.1	7.45	-1.8	20.9	22.6	4.34	11.78	97.3	7.45	-1.1	20.9	23.2	4.44	11.43	97.2		7.43	-3	20.9	21.7	4.35	10.22	95.8		7.43	-1	20.9	23.6	4.67	10.76	96.2
														7.44	-1.5	20.9	23.7	5.16	12.5	97.4
7.3	-8.8	20.9	18.1	4.99	5.96	72.4
														7.39	-2.3	20.9	22.9	5.03	11.41	96.8		7.36	-1.8	20.9	23.1	5.42	12.45	97.1
7.343	-6.4	32.9	19.7	4.86	9.65	93.1	7.4	-8.8	20.9	16.4	3.58	10.7	95.7	7.46	-8.4	20.9	15.8	2.96	10	95.6		7.46	-4.7	20.9	19.4	3.58	6.92	87.2
7.45	-0.6	20.9	23.7	4.52	13.3	98.1																7.4	-2.9	20.9	21.8	4.45	12.16	97.4
7.4	-1.6	20.9	21.5	4.38	13.16	98	7.384	-6.2	20.9	19.2	4.32	6.72	84
7.42	-0.4	20.9	24.2	4.88	8.81	93.3	7.4	-4.5	20.9	20.9	4.66	11.71	96.6	7.4	-6	20.9	19.1	4.05	12	97		7.4	-2.8	20.9	22	4.53	11.25	96.3		7.44	-2.7	20.9	21.7	4.18	12.67	97.8
																						7.4	-6.6	20.9	18.2	3.73	7.88	89.9		7.42	-3.9	20.9	20.5	3.97	7.03	87.3
7.45	-1.8	20.9	22.6	4.33	11.75	97.2
7.35	-14.6	20.9	11.2	2.66	13.889	98.1
														7.4	-3.9	20.9	21.3	4.58	8.66	92.9
7.56	-0.8	20.9	18.8	2.73	15.38	97.6
7.42	1.5	20.9	25.4	4.57	12.3	98	7.44	2.5	20.9	27	5.24	10.63	96.3	7.34	-2.2	20.9	23.4	5.39	9.33	93.3		7.37	-1.2	20.9	24.5	5.68	7.81	88.8		7.47	-1.7	24.9	22.2	3.99	7.21	89.7
							7.35	-7.4	20.9	18.4	4.33	8.54	91.3	7.4	-7.5	20.9	17.8	3.9	8.57	91.8		7.36	-10.7	20.9	15.1	3.54	9.57	93.5		7.41	-8.2	20.9	16.6	3.43	6.29	81.7
7.42	1.7	20.9	25.7	5.23	10.51	96.6																7.36	-1.4	20.9	23.3	5.49	11.97	96.5		7.45	-2.2	20.9	21.3	4.45	15.33	98.5
7.4	-6.2	20.9	18.9	4.05	10.59	95.9	7.38	-6.7	20.9	18.8	4.18	6.52	84
7.41	-6.4	20.9	18.5	3.85	9.45	94.5	7.45	-4.9	20.9	19.5	3.8	8.16	92	7.44	-7.9	20.9	16.5	3.19	7.15	88.5
																						7.4	-4.8	20.9	20.4	4.44	13.93	98.1		7.4	-3.1	20.9	21.9	4.59	13.15	97.6
7.44	-2.9	20.9	21.5	4.15	11.99	97.5	7.43	-5.3	20.9	19.4	3.92	9.75	94.9																	7.49	-2.6	20.9	21.2	3.69	14.39	98.5
7.5	-7.3	20.9	16.1	2.66	13.17	98.9	7.4	-3.4	20.9	21.7	4.53	13.11	98									7.44	-0.4	20.9	22.7	4.44	11.6	97.3		7.43	-4	20.9	20.6	4.05	10.83	96.7
7.428	-4.9	20.9	19.8	3.93	10.22	95.7	7.4	-3.4	20.9	21.8	4.64	10.48	95.8	7.41	-3.4	20.9	21.5	4.45	9.75	94.9
																														7.44	-5.9	20.9	18.7	3.64	8.32	91.9
7.41	-3.5	20.9	21.3	4.32	11.51	96.9	7.4	-8	20.9	17.3	3.71	12.4	97.3	7.41	-7.1	20.9	17.8	3.66	10.45	95.6
7.42	-5.3	20.9	19.4	3.98	10.3	94.8	7.37	-3.3	20.9	22.2	5.07	8.79	91.3	7.34	-4.4	20.9	21.8	5.35	7.86	88		7.42	-4.8	20.9	19.9	4.01	6.3	84
7.4	-2.9	20.9	22	4.57	12.89	98	7.38	-1	20.9	24.4	5.48	11.01	96.3									7.44	-0.1	20.9	24.5	4.77	13.03	98.4		7.368	-2	20.9	23.6	5.39	11.73	96.8
																														7.5	8.7	28.9	32.3	5.46	5.91	83.7
7.4	-5.3	20.9	20	3.73	13.78	98.4	7.39	-2.1	20.9	22.6	4.83	11.31	96.8	7.39	-0.1	20.9	24.3	5.39	9.41	94.2		7.4	-1.1	20.9	23.4	4.97	8.92	93.8		7.42	-3	24.9	21.7	4.09	7.54	90.3
7.48	-4.1	20.9	21	3.26	14.57	99.2
7.44	-2.2	20.9	22.6	2.09	12.21	98	7.39	-3.8	20.9	21.3	4.34	11.56	97	7.4	-2.7	20.9	22.1	4.62	12.12	97.5										7.43	1.7	20.9	25.9	5.14	10.59	96.5
																						7.34	-3.5	20.9	22.7	5.6	11.84	96		7.34	-5.5	20.9	20.7	5.08	11.51	96.1
7.46	-0.1	20.9	24.1	4.51	10.26	96.4
7.43	-4.5	20.9	20	3.96	11.69	96.8	7.41	-4.1	20.9	20.8	4.21	12.48	96.7	7.45	-4.8	20.9	19.4	3.68	15.79	98.1		7.42	-6.2	20.9	18.4	3.66	10.94	96.1		7.47	-5	20.9	19.2	3.59	8.5	93.2
7.44	-1.3	20.9	23.4	4.33	13.27	98.6
							7.4	-1.5	20.9	23.1	4.69	12.49	97.9
7.42	-5.5	20.9	19.2	3.88	11.08	96.2								7.43	-4.6	20.9	20.1	3.99	11.83	97.3		7.4	-4.4	20.9	20.8	4.44	13.01	97.7		7.4	-4.4	20.9	21.9	4.7	12.05	97.7
							7.38	-4	20.9	21	4.47	11.08	96.6	7.38	-4.8	20.9	20.5	4.32	12.97	98		7.46	3.7	20.9	27.7	5.02	11.45	97.2		7.45	2.2	20.9	26.3	4.97	8.75	94.2
7.22	-11.2	69.9	15.3	4.94	5.86
7.36	-4.5	20.9	20.7	4.59	12.65	97.5	7.4		20.9	23.1	4.71	15.13	99	7.42	0.5	20.9	24.9	4.9	16.04	99.2		7.42	0.5	20.9	24.9	4.81	14.24	98.8
7.43	-3.5	20.9	22.9	4.19	12.75	97.9	7.41	-1.9	20.9	22.7	4.45	11.03	96.6	7.39	-2.4	20.9	21.7	4.82	9.57	94.4		7.43	1	20.9	25.3	4.96	9.65	87
7.44	-1.4	20.9	23.2	4.19	12.44	98.1	7.44	0.6	20.9	24.9	4.63	11.8	97.2
7.42	1	20.9	26	5.2	11.61	97.5																7.45	2.1	20.9	26.3	4.97	12.43	98
																						7.5	2.3	20.9	26.5	4.21	9.75	95.8
							7.45	-0.5	20.9	23.8	4.31	7.2	89.1
							7.43	1.5	20.9	25.8	5.07	14.26	98.4	7.47	2.6	20.9	27.5	4.88	14.03	98.6		7.45	2	20.9	26.2	4.83	15.36	98.8		7.4	-1.7	20.9	23	4.61	12.48	97.3
																						7.4	-0.7	20.9	23.8	4.76	10.41	95.2		7.43	-1	20.9	22.5	4.57	9.86	95.3
							7.4	-2.1	20.9	22.5	4.42	8.66	92.2	7.4	-0.6	20.9	23.8	4.62	8.7	93.4
7.44	-3	20.9	21.8	3.79	8.81	94.4	7.47	-0.9	20.9	21.5	4	8.67	94.2
7.39	-3.7	20.9	21.3	4.18	12.54	97.3	7.39	-2.8	20.9	22.1	4.59	11.79	96.6	7.4	-1.1	20.9	23.5	4.3	12.52	97.8		7.44	-2.1	20.9	22.6	4.18	13.03	97.9		7.44	-0.6	20.9	23.9	4.42	12.48	97.6
							7.4	-4.9	20.9	20.3	3.87	10	95.4	7.42	-1.2	20.9	23.4	4.61	9.81	95.5
														7.42	3.1	20.9	27.1	5.48	12.7	97.5		7.48	4.6	20.9	28.6	5.2	13.72	97.9		7.45	1.6	20.9	25.9	4.84	12.14	97.6
7.41	-2.5	20.9	22.3	4.45	14.35	98.9	7.43	1.3	20.9	25.6	5	11.79	97.4	7.44	1.4	20.9	25.6	4.85	12.14	97.7										7.45	2.3	20.9	25.9	5.01	10.76	96.6
7.42	-2.8	20.9	22	4.14	9.82	95.4	7.44	-3.4	20.9	21.5	3.67	11.11	97.2	7.43	-1.7	20.9	22.9	4.27	9.72	95.5										7.45	-2.9	20.9	21.9	3.78	10.61	96.7
7.39	0.7	20.9	25	5.32	12.13	96.8	7.47	3.4	20.9	26.5	4.83	7.74	91.4	7.49	6.9	20.9	30.2	5.27	13.62	98.5		7.45	5.2	20.9	29.1	5.62	12.84	97.7		7.46	2.7	20.9	27.4	5.09	12.75	97.9
7.39	-3	20.9	21.8	4.58	10.09	95	7.36	-7.9	20.9	18.9	3.69	10.92	95.7									7.39	-7.5	20.9	18.2	3.35	6.92	87.1
7.42	-1.3	20.9	23.3	4.59	9.24	94.2																7.4	-1.2	20.9	23.4	4.81	10.05	95.1		7.42	-4.1	20.9	21	3.99	11.97	97.4
7.4	-2.1	20.9	22.6	4.76	11.52	96.9	7.44	-4.1	20.9	21	3.56	15.28	98.8									7.52	3.3	20.9	27.3	4.09	10.41	96.6
7.45	3.9	20.9	28	5.6	12.1	99.5	7.43	4.8	21	28.7	5.9	14.3	100																	7.45	5.2	20.9	29	5.7	13	100
																														7.45	3.9	20.9	28	5.6	9.9	100
														7.39	-0.3	20.9	24.2	5.29	13.85	97.8										7.43	3.7	20.9	27.3	5.49	5。58	76.4
7.45	-3.2	20.9	22.4	3.8	11.2	98.4
														7.46	-1.1	20.9	20.7	3.76	10.59	96		7.42	24	20.9	24	4.67	9.43	94.1
7.4	-5.5	20.9	20.6	3.9	13.7	98.9	7.48	3.4	21	27.6	4.9	12	98.7
							7.41	-1.9	21	23.4	4.7	12.5	98.3	7.44	2.8	21	27.1	5.4	12.1	98.7		7.4	-5.6	21	21.4	4.1	15.8	99		7.41	-5	20.9	18.6	4.1	12.7	98.8
																														7.45	2.4	24	26.8	5.1	8.6	96.2
7.46	2.4	20.9	26.8	5.1	11.4	98.4
														7.27	-11.8	20.9	15.7	4	10.7	98.1		7.29	-10.6	20.9	16.6	4.3	10.4	97.5		7.48	3.9	20.9	28	5	10.1	98.8
							7.33	-4.5	41	21.3	5.3	7.3	90.6
														7.44	1.5	21	25.7	5.2	7	86.8		7.32	-10.7	20.9	17.5	4.1	10.7	97.9
7.45	2.3	21	26.7	5.1	10.5	97.9	7.45	0.6	20.9	25.4	4.7	10.3	98.2									7.46	1.3	20.9	25.9	4.7	10.7	98.6		7.45	2.4	20.9	26.8	5	10.7	98.3

## Sheet: 凝血
1					3					5					7					14
PT	PT-INR	APTT	TT	FbgC	PT	PT-INR	APTT	TT	FbgC	PT	PT-INR	APTT	TT	FbgC	PT	PT-INR	APTT	TT	FbgC	PT	PT-INR	APTT	TT	FbgC
13.3	1.06	34.8	13.2	193	12.8	1.02	30.3	10.8	197	11.5	0.92	33	13.8	158	11.6	0.93	26.9	14.1	128
32.5	2.55	59.5	16.1	223	56.7	4.4	104.2	20.2	27
15.4	1.23	38	13.3	410
					11.2	0.9	21.6	10.6	274
12.4	0.99	27.1	18.8
14.5	1.16	27.2	14.3	119
21.9	1.85	156	50	295
15.3	1.22	24.5	12.7	132	20.7	1.64	45.5	17.8	197
12.9	1.03	26.7	14.5	330
13.9	1.12	29.7	12.3	472
14.9	1.19	29	13	180	14.3	1.14	28.2	12.1	210	16.5	1.31	40.5		174
										12.3	0.98	26.7	12.25	405
15.6	1.24	32.5	8.8	161	14.1	1.13	29.7	11.4	164	14.6	1.16	27.2	12.1	179
					14.9	1.19	34	11.6	74
					16.4	1.3	30.7	12.1		173	1.38	29	11.2
16.6	1.32	28.7	10.1	216	15.9	1.27	28.7	10.6	364
20.1	1.59	35	13	221	18.3	1.45	32.7	10.3	218
17.5	1.39	105		164	17.1	1.36	26.2	10.6	90	24.1	1.9	29.2	10.9	204	22.8	1.8	30.7	9.55	245
12.4	0.99	24.5	17.5	165	15.1	1.2	66.4		102
19.2	1.52	31.2	13.8	185
										13.2	1.05	28	16.9	434						12	0.96	26	12.3	259
13.6	1	32.7	14.9	276	12.8	0.93	29.5	15.4	195						12.9	0.94	29	16.5	208	13.8	1.02	56.2		192
15.3	1.14	33	14.2	382
13.2	0.97	30.7	17.8	316	16.4	1.23	55.5		271	16.2	1.21	27	13.8	337	11.9	0.86	29.2	16.3	481	13.5	0.99	33.7	15.6	417
										14.6	1.18	25.7	12.9	425	22.4	1.89	31.5	11.9	327	110	11.08	41.5	14.6	932
15.9	1.29	44.2	15.4	229						14.7	1.19	40	18.7	179
15	1.21	26	16.1	194	18.9	1.57	29.5		394
12.1	0.88	26.7	15.9	399	12.1	0.88	14.9	15.6	465
25.5	2.01	44.7	不凝	279
21.5	1.81	194	无	无
22.2	1.72	40.5	14.6
13.4	1.07	31.7	303
										12.4	0.98	23.8	15
					15.4	1.25	30.5	17		13.4	1.07	28.7	13.9
					16.5	1.24	36.7	12.4		13.5	0.99	29	14.4
15.8	1.29	26	11.1	209
12.8	0.93	20.5	12.7	403
					18	1.39	30.5	13.6	477
78.6	7.52	48.5	13.8	377	18.9	1.46	33	13.4	456	27.3	2.62	36.7	13.8	416	12.8	1.24	29.2	15.9	260.5
11.4	0.82	43.7	15.3	310
10.4	0.73	25.2	11.2	377	10.5	0.74	29.2	13.1	363	11.1	0.79	26.7	13.9	356
12	1.04	71.4	49.5	2.57
										11.2	0.97	31.5	15.4	3.45
										12.3	0.89	23.2	21.5	349
18.3	1.41	37.2	15.9	271
14.3	1.06	30	12.9	315
20.7	1.63	44.5		362	20.7	1.63	33.5	18.1	410
13.5	0.99	26	15.4	437
15.3	1.15	37.5	35.8	FIBC 437	15.9	1.2	24.5	9.55	486
13	1.13	23.6	18.1	2.75	12.8	1.11	21	17.6	2						15.4	1.33	20	19	3.01	14.9	1.29	26.1	15.4	6.18
					12.9	1.12	29.1	17	3.18
11.4	0.99	21.6	17.2	2.5	9.8	0.86	22.7	12	2.59	10.5	0.92	20.4	18.9	3.05
12.6	1.09	24	14.6	2.8	10.2	0.89	19.1	15.6	3.97						10.8	0.94	16	15.5	2.85	11	0.96	15.6	16.7	3.25
12.1	1.05	25.6	19.2	2.26
12.3	1.07	25.3	17	1.54
16.6	1.43	156.5	16	1.27	12	1.04	22.6	19.2	1.81
35.6	2.99	37.4	22.2	2.18
11.2	0.97	24.6	15.7	2.66	10.8	0.94	19.3	17	2.29
15.4	1.33	84.3		3.97
11.2	0.97	17.3	22	1.96
11.3	0.98	19.9	19	1.94
13.2	61.6	1.14	64.9	3.01
12.5	1.08	29.9	16.2	2.1
11.5	1	25.8	17	2.18
11.5	1	41.4	30	1.83	10.2	0.89	20.8	17.3	2.38
13.5	1.17	59.5	103.2	2.38	14.3	1.24	39.3	45.4	3.01
13.3	1.15	27.8	15.4	6.82	15.3	1.32	53.8	28	7.58
															11.5	1	25.1	20.2	4.69
10.1	0.88	34.8	19	3.18
										13.1	0.96	29	16.1	491
					11.2	0.97	35.1	17	3.6
14.1	1.04	25.7	16.9	324	15.9	1.2		55	358
										9.4	0.82	24.7	16.3	2.85
30.4	2.57	53.8	24.5	2.26
12.3	1.07	24.3	20.6	0.93
10.9	0.95	22.1	15.3	5.62	9.7	0.85	23.7	15.8	5.12						10.3	0.9	25.7	17.1	3.42	10.8	0.94	24.4	14.5	2.75
11.1	0.97	18.9	15.2	3.34	12	1.04	23.7	19.5	4.49
10.1	0.88	19.3	18.5	2.37
13	1.13	28.3	19.8	1.55						12.7	1.1	29	13.7	3.58	12.6	1.09	29.7	15.1	5.62
12.5	1.09	30.7	18	2.16
15.6	1.35	47.3	38.4	2.92
11.3	0.98	27.6	18.1	2.5
14.9	1.29	32.8	15.8	3.26
					11.6	1.01	26.9	17	3.97
11.2	0.97	23.4	19.2	1.59
10.1	0.88	21.7	17.2	2.41
10.6	0.92	23.4	19.7	1.94
					10.5	0.91	27.3	15.4	2.04
9.9	0.86	20.1	21.3	2.99
14	1.21	58.8	79.6	2.5
11.9	1.03	36	16.4	1.88
13.8	1.2	46.2	150	1.77
13.4	1.16	34.8	18.2	1.99
11.9	1.03	23.8	19.4	2.69
13.1	1.14	40	49	1.73
14.6	1.27	37.6	18.2	1.02
14	1.21	32.9	15.4	2.04
11	0.96	19.9	16.2	2.1
12	1.04	30	20.4	1.57
11.3	0.98	25.3	25	1.91
13	1.13	28.5	19.6	1.59
					13.3	1.15	30.2	14.1	4.14	12.1	1.05	30.5	15.1	4.69
11.3	0.98	25.6	16.6	2.59
11.2	0.97	28.5	16.5	2.54
					14.5	1.26	31.9	15.4	2.92
12.6	1.09	27.1	20.2	2.02
12	1.04	28.1	21.4	2.16
12.2	1.06	23.3	17	2.04
11.1	0.97	27.3	21.6	1.65	12.5	1.09	32.1	17.8	1.71						11.9	1.03	32	16	2.5
					10.3	0.9	25.8	16	2.41
10.6	0.92	32.4	20	1.56						10.6	0.92	27	16	5.12	11.1	0.97	27.9	16.3	1.79
11.3	0.98	23.1	17.4	2.23						10.6	0.92	28.7	15.6	3.97
9.6	0.84	27.4	17.8	1.79
13	1.13	33.2	19.8	1.18	14.1	1.22	66.9		1.39						13.2	1.15	33.3	17.3	3.82
9.8	0.85	23.9	21.8	0.46
10.3	0.9	28.7	18.4	2.41
10.1	0.88	25.9	19.8	1.75
					10.6	0.92	30.1	17.8	2.75
13.4	1.16	34.8	17.4	1.47	12.9	1.12	29.1	14.2	1.57
18.9	1.64	39.6	20.2	2.23
10.3	0.9	15.2	19.3	1.83
12.9	1.12	30.2	21	1.41
23.2	2.02	37.1	25	2.04
10.1	0.88	25.9	18.4	1.57
10.3	0.9	27	19	1.51
11.9	1.03	28.9	18	1.92	10.9	0.95	27.7	17.1	2.35
11.3	0.98	31.9	17.1	5.04	9.7	0.84	30.3	17	3.76	11.3	0.98	25.8	16.8	3.09
9.8	0.85	26.8	17.4	2.13	11.3	0.98	33.5	19.7	1.88
12.1	1.05	41.7	19	4.08	12.2	1.06	42.5	19.7	3.76
10.8	0.94	25.7	19.3	2.71
11.2	0.97	20.1	19.3	2.66
11.4	0.99	24.1	12.1	2.08
14.2	1.23	37.9	28.1	3.15
10.8	0.94	29.5	20.2	3.5
17.4	1.51	53.2	69.2	2.32
15.8	1.37	38.6	19.7	3.03
13.3	1.16	31.6	33.3	2.44
9.9	0.86	22.8	16.8	2.15											13	1.13	29.9	18.4	3.5
12.9	1.12	34.1	18.2	1.64
13.9	1.21	43.1	47	0.28	11.8	1.03	27.3	17.9	2.66	11.4	0.99	25.3	16	2.48
11.2	0.97	33.7	17.6	2.57
9.7	0.84	30.6	18	2.23											11.6	1.01	31.9	13.9	5.21
10.9	0.95	36.6	11.6	1.59	12.1	1.05	29	15.9	4.31	11.6	1.01	22.9	19.4	4.9
12.1	1.05	60	23	2.2
12.1	1.05	31.6	19.1	1.85
										12	1.04	31.6	17.4	5.98
11.1	0.97	26.2	15.3	4.59
10.4	0.9	20.2	17	2.2
10.9	0.95	31.7	17.1	2.23
12.8	1.11	28.3	16.3	2.61
18.4	1.6			2.81
13.2	1.15	37.4	20.4	2.41
11.5	1	22.6	19.2	3.09
					12.5	1.09	37.3	16.2	2.34						13.5	1.18	44	15	2.02	11.6	1.01	38.1	16.3	2.31
															11.7	1.02	26.1	17.1	4.66
										10.6	0.92	21.2	18.6	1.27	10.3	0.89	18.2	18.6	1.32	9.9	0.86	17.5	19.2	1.4
9.7
10.9	0.95	23.1	18.6	3.09
11.2	0.97	31.1	17.8	1.77
12.8	1.12	19	18	3.24
11.6	1.01	21	19.1	2.77
13.1	1.14	30.3	19.6	1.61	12.5	1.09	26.1	17.2	1.91						11.8	1.01	27.5	18.2	1.25
					11.5	1	23.7	17.8	4.99
					11.4	0.99	20.1	16.8	4.19
					11.7	1.02	25.3	17.6	2.77
					11.4	0.99	23.8	18.4	1.24	10.6	0.92	21.2	18.6	1.27	10.3	0.89	18.2	18.6	1.32	9.9	-0.86	17.5	19.2	1.4
11.4	0.99	24.2	18	2.06
					11.9	1.04	21.2	16.1	4.82
12.5	1.09	23.2	15.9	2.51
					12.2	1.06	24.9	16.9	5.35
10.8	0.94	24.5	17.1	2.64
25.3	2.23	44.5	63.6	3.77
111.7	1.02	30.6	74.8	2.07
13.9	1.21	28.3	19.9	2.13
12	1	21.7	18.4	2.36	11.7	1.02	20.9	19.9	2.13	11.1	0.96	20.4	16.9	2.81	11.3	0.98	21.2	16.8	2.81	10	0，87	17.4	18	2.11
11.7	1.02	22.9	17.3	2.34																11.1	0.96	22.6	17.1	2.64
15.9	1.39	143	＞150	2.04
					13.3	1.16	22.9	16.4	5.54	13.7	1.2	27	16.3	6.72	13.5	1.18	25	16.7	6.45
15.6	1.36	173.4	＞150	2.88	11.1	0.96	22.2	25.6	2.18	10.7	0.93	21.6	18.6	2.18	10.8	0.94	23	16.4	2.58
20.8	1.83	＞180	＞150	2.13	11.1	0.96	23.6	18.6	1.59	10	0.87	19.2	20	1.39	10.4	0.9	19.8	21	1.1	9.7	0.84	21.3	15.8	2.16
11.4	0.99	24.8	17.4	3.48	11.8	1.03	34.5	29	2.36
11	0，96	27.3	17	2.28	11.5	1	39.5	＞150	2.09	10.4	0.9	23	17	2.45	10.3	0.89	26.9	15.9	2.64	10.5	0.91	19.1	17.6	1.85
																				11.4	0.99	16.6	18.9	2.04
17.3	1.53	140.1	＞150	2.81
43.1	3.85	＞180	＞150	1.79
					12.8	1.2	28.7	14.8	5.97	12.4	1.08	20.7	15.4	5.54	12.5	1.09	19.7	16.6	5.54
10.5	0.94	20.9	20.5	3.08
11.3	1.01	21.1	32.2	3.01
13	1.16	19.5	22.8	1.67	11.5	1.03	18.4	17.3	2.81						11.1	0.99	22.1	15.4	3.99	11.4	1.02	＜15	19	3.31
					13.1	1.14	28	16	4.98	12.1	1.05	24.8	17.8	4.98	12.8	1.12	28.8	19.2	3.99
11.4	1.02	23.7	20.3	7.1	12.1	1.08	29.9	33.1	2.58	18.9	1.71	29.9	19.9	2.45	14.6	1.31	27	19.9	1.96
10.9	0.95	22.4	18.3	2.45	11.8	1.03	30.3	21.4	4.24
11.9	1.06	24.5	16.8	2.81						11.9	1.06	24.7	25.8	2.09	13.1	1.17	23.5	17.2	3.08
																				9.9	0.86		17.6	1.94
11.8	1.03	21.1	16.3	3.77	10.6	0.92	16.9	19.2	2.55	10.4	0.9	17.7	16.7	2.07
18.5	1.13	19.2	18.5	2.28	13.6	1.22	72.4	＞150	1.96	11.2	1	19	31	1.65	11.1	0.99	17.8	20.2	1.77
12.1	1.05	25.3	18.6	1.76	12.2	1.06	25.1	18.8	2	12.9	1.12	25.4	18.4	2.09
11.2	0.97	16.4	18.2	2	9.8	0.85	16.3	18	2.2	9.8	0.85	18.5	16.3	3.48
12	1.04	33.1	＞150	2.34	12.2	1.06	17.8	20.6	2.23	12.1	1.05	18.2	18	2.42	11.6	1.01	20.3	15.1	4.37
13.2	1.15	26.4	17.8	2.18						11.4	0.99	24	21.6	2.07	10.7	0.93	22.3	19.8	2.18	10.3	0.92	21	17.6	2.41
13.3	1.19	52.9	＞150	2.31	11.8	1.05	22.5	17.1	4.66	10.9	0.97	19.8	15.1	4.24	11	0.98	18.1	18	2.75	11.8	1.05	15.5	19.5	3.08
13.3	1.19	22.9	20.4	2.51
11.1	0.99	22.4	19.1	2.05	12.3	1.1	34.2	＞150	2.88	13.1	1.17	19.4	16.6	2.02	12.1	1.08	19.9	16	1.77
12.8	1.12	26.5	17	1.57	11.5	1	30.1	15.6	2.04	11.9	1.04	36.5	27.2	2.64	12	1.04	42.7	62.8	3.08	11.3	0.98	41.7	＞150	1.94
10.9	0.97	25.3	19.4	2.44
18.4	1.62	＞180	＞150	2.04	11.3	0.98	22.6	18.6	2.11	10.5	0.91	24.2	16.6	2.39						12.5	1.09	19.2	14.2	5.54
11.6	1.01	22.5	16.1	3.31
12.7	1.14	24.4	17.8	2.2
12.6	1.1	20.6	21	1.01						11	0.96	21.9	16.8	1.76
12.9	1.16	20.7	18.2	3.16
15.7	1.41	88.7	＞150	2.34
					10.6	0.95	24	17.9	2.68						10.5	0.94	22	17.1	2.81
17.4	1.57	37.2	＞150	3.01
15.5	1.39	37.1	44.9	3.77						13.2	1.18	21.6	20	2.88	12.9	1.16	21.8	20.9	2.42
11.9	1.06	18.9	17.7	1.54
13.2	1.18	93.2	＞150	1.77	11	1.45	20.6	22.3	1.45
10.6	0.95	23.6	21.1	3.57
															11.3	1.01	19.5	15.8	3.84
					10.9	0.97	35.9	＞150	1.42	10.4	0.93	18.5	19.5	1.18	10.5	0.94	17.6	18.1	1.32
					12.4	1.11	18.2	17.9	1.9
																				10.5	0.94	23.3	17.9	2.9
					10.2	0.91	25.6	16.5	3.32
11.3	1.01	34.6	81.6	2.86	11	0.98	20.9	19.2	3.05	11.8	1.05	22.6	19.7	1.79	12.7	1.14	25.1	20.6	1.27	11.7	1.05	25.5	19.2	1.38
12.8	1.15	23.1	20.8	3	12.5	1.12	23.5	23.5	1.44	11.8	1.05	22.8	20.9	1.4
										9.1	1.04	22.3	16.1	2.52	9	0.8	21.2	17.3	1.78
10.6	0.95	23	20.5	3.67						10.1	0.9	19.8	21.8	1.74
11	0.98	21	22.6	1.68	10.1	0.9	18.4	19.9	2.36						10.1	0.9	17.3	22.1	1.65
10.9	0.97	26.8	19.5	1.39	10.5	0.94	21.4	19.1	1.25	12.3	1.1	19.5	19.9	0.87	12	1.07	18	21.5	0.78	10.4	0.93	16.2	20.1	1.04
10.2	0.91	21.6	16.3	2.12	10.3	0.92	19	20.3	0.78	10.8	0.96	22.7	15.7	2.23
11.8	1.05	31.6	58.1	1.38	10.8	0.96	28.2	30.1	1.45	10.7	0.95	29.3	21.3	2.05
					12.5	1.12	49.2	17.1	2.2
11.1	0.99	19.4	18.1	1.95	10.2	0.91	17.9	25.3	1.16						10.3	0.92	20.2	18.1	1.04
10.6	0.95	29.1	16.9	2.71	10.2	0.91	24.1	18.3	1.98	9.6	0.85	23.9	22.7	1.78						9.8	0.87	21.3	17.1	2.23
																				12.7	1.14	23	18.5	1.6
					10.9	0.97	22.4	16.7	3.63	11.9	1.06	23.4	20.5	2.34						9.6	0.85	16.2	21.3	1.13
															10.2	0.91	27.1	16.3	5.65
										10.6	0.95	16.7	19.9	1.21						9.7	0.86	18.8	18.7	1.98
					11.6	1.04	22.5	17	2.65	10.8	0.96	16.7	17.3	4.03	11.5	1.03	21.1	19.2	2.11	11.7	1.05	20.1	16.4	4.03
															10.7	0.95	24.8	15.5	1.65
11.5	1.03	24.5	19.4	2.61
															13.9	1.25	136.4	＞150	7.69
13.5	1.21	54.9	36.6	7.2
11.1	0.99	22.1	18.1	4.15	11	0.98	23.8	19.6	1.98	10.8	0.96	22.6	18.8	2.38	11	0.98	24.1	17.9	2.41	11.9	1.06	27.5	16.4	3.26
10.4	0.93	17.6	18.7	1.86
					13.5	1.21	25.9	15.1	5.45						16.2	1.46	27.7	17.4	4.36
11.4	1.02	20.8	17.5	2.66	9.7	0.86	20.6	18.4	2.25	9.6	0.85	19.3	17.1	2.33

## Sheet: 血常规
1					3					5					7					14
白细胞	中性粒细胞	血红蛋白	红细胞计数	血小板计数	白细胞	中性粒细胞	血红蛋白	红细胞计数	血小板计数	白细胞	中性粒细胞	血红蛋白	红细胞计数	血小板计数	白细胞	中性粒细胞	血红蛋白	红细胞计数	血小板计数		白细胞	中性粒细胞	血红蛋白	红细胞计数	血小板计数
										9.4	7.62	144	4.65	248	9.71	7.24	120	3.9	255	9.88		7.72	129	4.19	269
6.53	3.72	109	4.13	278	9.58	5.85	97	3.56	169	6.89	2.99	110	4.11	180	19.21	17.7	113	4.21	229
19.68	18.61	116	3.68	143
50.85	46.86	151	4.66	319
					10.41	7.37	117	3.75	348	11.32	9.53	125	3.98	376	7.68	6.69	121	3.83	355	15.64		13.3	113	3.65	387
10.18	4.3	118	4.34	320
9.35	8.45	128	4	162
8.38	7.38	133	4.4	190						8.52	6.8	128	4.26	189
63.25	60.02	80	2.91	308
14.42	12.03	117	4.85	206	10.71	9.59	137	5.74	64
7.83	5.99	135	4.78	329
					9.35	7.88	133	4.34	237
17.72	16.55	134	4.18	220	12.32	11.03	116	3.61	98	6.24	4.4	102	3.2	67	8.1	6.95	100	3.14	76	21.85		19.46	84	2.26	150
										6.42	4.99	101	3.24	181	4.16	3.33	95	3.11	201	7.96		6.25	95	3.14	348
16.21	15.28	121	5.24	192	12.68	11.19	111	4.85	198
					6.45	4.4	89	3	75	7.11	5.54	82	2.75	97	7.3	5.72	84	2.83	119	19.91		17.06	89	3.01	251
27.76	22.92	148	4.84	431
					15.6	11.27	139	4.51	234						12.8	11.65	103	3.38	89
18.84	17.68	170	5.35	182	18.66	17.27	154	4.85	104
22.08	19.73	168	5.88	527
13.11	10.37	145	4.72	221	10.78	9.68	131	4.25	107											14.28		11.06	134	4.33	317
10.18	8.05	134	4.45	281
18.29	13.47	163	5.84	238
										18.99	16.1	133	4.83	225						21.74		18.24	108	3.92	342
					17.78	15.6	115	4.03	193	13.4	12.58	115	4	157	9.98	8.03	98	3.38	204
15.82	13.99	156	4.93	290	15.24	13.91	136	4.25	202	11.2	9.83	137	4.29	145	15.62	13.8	137	4.32	140	26.15		24.26	119	3.79	192
13.7	12.21	120	5.69	189	14.32	12.92	122	5.77	167	8.5	6.83	125	5.81	148	10.73	9.42	120	5.66	155	16.86		12.25	90	4.22	172
18.51	17.16	152	4.8	356	15.62	14.44	111	3.49	178
20.9	19.45	109	3.69	185	20.73	18.8	108	3.66	165	21	19.02	95	3.29	104	33.89	29.59	82	2.83	168	22.57		20.96	82	2.76	114
										7.02	5.51	122	4.04	122	6.27	5.2	105	3.45	117	26.79		25.07	78	2.56	240
10.52	8.63	141	4.82	227	11.7	10.14	125	4.29	185	8.75	7.53	128	4.43	190	8.04	6.32	136	4.75	208	9.79		8.1	135	4.65	255
24.65	22.26	126	6	314	18.09	17.21	109	5.19	172
17.03	15.18	125	4.1	272	28.17	25.28	121	3.93	273
23.95	21.62	136	5.25	195
8.51	7.06	160	4.53	187	10.04	9.01	129	3.65	79
26.3	21.93	180	5.79	285
19.5	17.19	150	4.48	340
										6.04	3.92	128	4.37	190						13.31		8.71	138	4.7	279
										8.53	6.87	139	4.86	242
26.91	23.54	150	4.93	203	14.19	12.57	140	4.65	144
					17.63	15.31	143	5.6	158
22.89	19.41	162	4.72	234
23.57	20.81	143	4.5	229	16.09	13.95	146	4.47	119						8.5	6.07	143	4.31	87
8.51	6.4	149	5.27	224																8.68		5.98	149	5.31	253
					14.41	12.24	118	4.07	169	19.86	16.68	109	3.67	143	11.75	9.53	97	3.62	163	14.46		10.38	101	3.54	276
19.9	16.01	162	5.31	232	19.83	16.97	147	4.77	198	10.82	7.76	136	4.33	193	17.71	13.47	132	4.34	283
8.42	4.82	162	5.64	315	13.57	11.71	136	4.65	234	11.58	9.74	147	5.08	244	13.67	10.47	148	5.02	281	11.69		7.67	151	5.04	251
10.19	8.98	110	3.3	110	10.94	9.22	97	2.93	85	12.55	10.29	93	2.75	89	13.21	10.99	89	2.65	122
										8.74	5.75	113	3.94	210	8.52	5.28	113	4.01	281
																				11.07		7.39	155	4.62	294
25.32	23.1	133	4.77	360
										9.14	5.88	113	5.3	194	12.16	10.24	113	5.41	209
					11.78	10.45	169	5.54	214
24.06	22.14	162	5.6	266	24.84	21.35	192	6.64	143
29.93	28.12	98	5.09	148
7.41	5.36	125	4.29	203
17.19	15.88	145	4.94	171	15.91	14.84	146	4.81	127
16.78	14.15	162	5.24	208
29.96	26.2	153	5.15	277
10.76	9.6	130	4.22	140	14.66	13.69	122	3.88	57	11.19	10.28	122	3.91	73	14.3	12.92	115	3.71	129	55.4		52.49	104	3.39	116
					7.72	5.85	126	4.22	132	10.35	8.25	118	3.93	120	9.93	8.32	122	4.13	130	15.27		12.81	135	4.57	222
										23.82	21.32	137	4.53	290	10.25	8.18	160	5.28	160	21.58		18.7	128	4.24	337
12.13	10.76	145	4.77	344	16.85	14.76	128	4.21	80	7.54	5.16	137	4.55	168	6.9	3.26	132	4.38	177	15.07		11.4	107	3.52	449
															9.43	7.87	134	4.59	131	11.3		8.73	148	5.14	251
																				11.94		10.59	137	4.39	340
															4.06	2.09	110	3.58	85	10.03		7.44	106	3.49	250
18.92	16.88	134	5.16	186	9.35	7.45	123	4.65	115
8.47	7.36	138	4.48	128	12.46	10.4	133	4.3	109	11.15	8.53	137	4.5	129	9.26	7.34	136	4.47	152	28.51		25.52	134	4.37	350
5.62	4.14	159	5.27	242	10.09	8.53	140	4.56	175
14.14	12.55	132	4.07	71	13.43	12.04	121	3.67	55
19.94	17.49	180	6.39	69
6.22	3.55	145	4.4	236	10.81	9.99	121	3.68	144	9.37	8.66	120	3.63	133
64.25	59.39	138	4.44	207
6.49	4.37	142	4.36	140											6.13	3.06	147	4.54	123	5.13		3.92	142	4.37	123
16.68	13.77	151	5.2	376	16.61	15.39	143	4.88	180
										4	2.19	136	4.31	227	6.19	3.46	133	4.27	244
12.96	10.96	137	4.46	236	16.93	14.12	119	3.83	116
7.05	4.05	109	3.59	249	7.75	4.77	117	3.89	273
14.91	13.44	131	4.45	158	15.31	12.34	119	4.01	134	8.78	5.87	117	3.92	116
27.44	24.57	122	5.51	236	17.77	15.55	110	5.03	151	12.78	10.51	109	5.07	130
16.75	14.19	138	4.65	143	16.83	14.03	171	5.78	91
															16.19	13.5	128	4.39	185	16.57		13.24	129	4.41	391
					19.51	17.87	198	6.45	102
															6.98	4.62	122	4.22	168	11.92		8.93	112	3.87	358
9.31	7.31	112	3.71	202	9.21	7.91	105	3.47	173						5	3.41	98	3.24	148
										9.38	6.61	134	4.32	243	10.4	8.17	126	4.08	188	13.13		9.13	123	4.03	308
					21.03	19.76	126	4.01	61						10.31	8.91	112	3.57	117
24.7	22.64	120	3.78	53	26.24	24.15	88	2.68	46
8.03	5.25	133	4.62	318
9.4	8.45	133	4.44	245	7.94	7.12	121	4.08	166	10.03	8.55	105	3.54	147
39.12	35.99	191	5.67	151
25.59	24.32	161	5.35	248
					15.22	12.13	182	5.87	312	9.61	6.67	136	4.27	187	6.56	4.49	140	4.4	222	19.07		14.74	140	4.55	309
															6.87	4.76	127	4.26	349	14.66		11.59	117	3.9	359
12.67	9.48	155	5.33	207	8.11	4.23	141	4.86	164						4.9	2.65	144	4.94	173	4.49		1.97	141	4.85	185
16.49	15.22	153	4.41	54	18.59	17.06	131	3.77	35	10.89	9.81	133	3.8	67	8.85	6.61	143	4.14	231	22.11		20.11	120	3.48	354
24.41	20.81	143	4.35	276	26.51	24.63	174	5.37	112
48.76	43.55	148	7.89	512
18.92	14.23	136	4.64	195
26.49	23.96	174	5.49	215
					10.77	6.74	127	4.3	382	7.5	4.46	132	4.55	419	7.73	4.57	135	4.68	180	8.56		7.45	122	4.18	284
8.66	7.49	170	6.03	241																7.53		3.55	157	5.69	254
22.88	21.2	181	5.95	214
15.04	13.63	155	4.7	316
8.37	7.23	182	5.82	225	12.15	8.48	155	4.92	168						7.95	4.82	152	4.85	202	7.92		4.74	133	4.21	286
					13.59	9.69	138	4.78	172	8.44	5.78	134	4.62	173						7.16		4.35	131	4.57	331
11.33	9.03	148	4.81	251	6.9	4.94	137	4.39	150	5.5	3.72	129	4.11	154
13.04	8.85	113	3.98	255
16.62	13.91	116	5.98	111
9.97	8.96	124	3.96	59						12.53	9.81	120	3.83	167						13.87		8.42	106	3.39	329
13.19	12.14	154	5.35	172	14.03	12.43	145	5.04	170	12.24	10.32	140	4.82	196	13.63	11.85	138	4.76	163	21.58		18.44	146	5.05	286
26.81	23.9	78	4.38	163	19.69	18.64	75	4.21	172	11	10.49	81	4.53	161
10.19	7.18	128	4.39	200	19.35	17.52	129	4.52	195	12.71	10.41	120	4.17	152	12.64	9.82	143	4.83	197	14.14		1039	127	4.4	175
					14.7	12.56	141	4.71	226	9.2	6.99	148	5.07	204	8.24	6.27	120	4.06	213	12.83		9.18	127	4.27	326
30.53	28.09	115	5.47	69
25.17	22.59	164	5.34	243
12.6	10.98	130	4.58	183	12.03	8.41	132	4.71	159	10.25	6.33	139	4.95	244	7.32	4.05	98	3.45	160
6.52	3.61	113	4.06	327
25.2	22.93	90	2.85	182	45.33	39.44	110	3.49	300
					7.16	4.85	121	4.21	97	5.12	3.31	116	4.01	182	3.2	2.23	108	3.76	220
17.37	15.68	165	5.14	203	18.29	16.25	158	4.95	187											16.22		12.86	143	4.49	338
13.99	10.47	160	5.39	165											15.76	12.19	1410	4.69	276
13.72	10.5	145	4.86	202	15.44	13.83	137	4.64	172
					6.44	3.75	137	4.45	181						10.36	7.36	140	4.63	187	9.61		7.66	142	4.7	148
25.31	23.69	139	6.08	142
23.98	22.33	110	3.42	117
20.3	17.1	116	3.96	80	16.03	12.32	111	3.8	122	14.83	10.12	105	3.64	213	11.28	7.17	109	3.74	120
8.32	6.44	100	3.25	73	6.58	3.56	107	3.43	117						14.51	10.91	111	3.6	207	15.78		14.56	93	2.99	295
8.78	5.54	161	5.03	282											15.04	13.34	162	5.08	291	15.43		11.33	160	5.02	255
12.99	10.14	164	5.33	139	23.98	20.67	153	4.87	105	3.57	2.43	156	5.03	196	7.23	4.77	163	5.22	204	29.48		27.78	128	4.09	218
17.18	13.63	128	8	325	17.13	11.9	100	6.25	131	15.73	11.76	96	6.03	186	17.21	12.86	97	6.02	202
14.15	12.7	138	4.26	144	7.58	5.78	127	3.87	100	6.9	4.82	119	3.62	104	12.22	9.64	111	3.41	174
11.56	8.55	146	4.69	161	14.67	11.77	136	4.42	55	10.59	7.85	118	3.77	93	14.07	10.83	127	4.08	238
9.98	7.24	116	4.04	250	8.98	5.99	102	3.56	119	6.69	4.27	114	4	177	8.85	4.26	109	3.84	177
14.33	13.24	159	5.08	310	12.59	10.69	131	4.28	140	10.24	8.39	127	4.08	150	12.44	10.29	132	4.34	193	23.4		19.24	112	3.7	277
13.74	11.31	156	4.69	123	14.95	13.09	134	4.01	64
					9.16	5.27	136	4.78	254	9.16	5.27	133	4.69	272	5.94	3.52	132	4.68	221	6.46		3.52	117	4.17	247
															11.92	10.62	135	4.32	210	6.98		4.14	133	4.22	260
															8.25	6.2	128	4.31	352	16.11		11.75	124	4.16	350
					14.02	10.99	128	4.58	232
26.21	22.89	122	5.8	133	16.69	15.43	108	5.24	45
21.63	16.77	160	5.33	197	23.18	21.36	174	5.77	165
8.21	7.28	171	5.56	289	8.93	5.62	153	4.95	235
35.52	32.79	105	3.48	130
25.24	21.97	144	4.91	238
23.69	20.84	108	3.6	180	24.64	22.12	106	3.6	150
					21.27	20	109	4.78	147
					11.84	10.2	158	4.98	224	4.62	3.55	132	4.28	103	6.66	5.14	140	4.56	153	21.73		19.9	120	3.87	162
17.78	17.04	132	4.28	348	13.33	12.38	108	3.51	192	14.62	13.69	112	3.65	232	13.4	12.22	120	3.88	314
16.32	15.13	138	4.35	95	10.95	9.73	116	3.7	75	11.39	10.09	105	3.32	129	11.87	9.79	102	3.2	160	18.67		17.65	90	2.85	131
13.37	10.89	133	4.76	343	9.9	8.37	136	4.76	301	5.96	5.03	128	4.62	230	9.7	7.3	126	4.44	296	12.73		8.24	112	4.01	411
13.52	12.69	142	4.7	190	10.22	9.25	131	4.33	143	8.13	6.71	129	4.32	150	10.17	8.7	119	3.89	195	10.98		8.29	112	3.72	316
															11.27	7.66	95	3.49	233	10.3		9.13	95	3.52	241
8.12	5.2	127	4.15	156	11.41	9.14	151	5.03	185	14.43	10.62	142	4.68	171
13.91	12.76	158	5.23	215	5.17	4.41	154	5.07	184	4.13	3.13	143	4.81	172	8.08	5.97	127	4.27	270
16.36	15.48	130	4.51	141	10.66	9.61	122	4.24	130	15.33	14.14	128	4.41	129
13.79	12.2	140	5.71	193
9.72	8.6	154	5.11	221
					27.6	26.55	138	4.34	119
13.79	11.18	139	4.68	287	19.79	16.26	132	4.5	245
7.09	3.93	158	5.17	199
48.05	44.52	125	6.05	468
36.32	32.12	166	5.43	186
29.26	27.42	134	6.86	308
18.19	16.86	144	4.55	200	9.4	7.67	140	4.42	165	13.36	10.64	142	4.49	226	18.05	15.31	148	4.65	315	25.79		23.56	179	5.65	129
18.36	17.29	150	4.98	315	15.18	10.76	153	5.12	245	13.04	8.14	148	4.89	227	15.54	11.27	149	5.04	465	27.72		23.85	118	3.99	490
26.6	23.37	106	4.74	14	19.03	15.34	108	4.8	128	8.75	6.22	92	4.07	120	11.44	8.98	111	4.95	254	15.93		11.72	78	3.43	342
11.72	10.59	119	3.95	140	9.51	8.64	118	3.95	92	10.18	9.06	122	4.09	99	14.52	13.26	127	4.32	155	15.22		12.61	107	3.58	175
14.68	13.31	143	4.88	253	13.47	11.95	124	4.19	143	21.58	19.64	136	4.58	171	30.05	28.5	135	4.58	202
23.85	21.04	153	4.9	178	16.73	14.7	136	4.45	133	19.7	17.71	135	4.39	200	19.65	17.6	147	4.83	243	30.64		28.98	96	3.14	338
19.27	18.25	129	4.18	184	8.3	7.02	125	4.13	178	8.36	6.94	122	4.12	187	9.12	7.99	121	4.01	213	16.02		12.84	115	3.85	250
16.28	14.39	152	5.03	201	8.1	4.81	147	4.88	196						8.62	4.79	147	4.88	209
										15.37	12.88	125	5.05	353	16.79	14.01	133	5.14	409	29.7		26.13	126	5.11	493
										7.92	5.5	137	4.47	160	6.17	3.26	124	4	138
7.46	5.51	162	4.73	198	6.67	4.2	171	5.11	219
16.73	14.36	135	4.22	210	13.15	12.1	131	4.19	124
										8.8	4.52	163	5.25	368	7.37	3.6	151	4.8	339
40.89	39.84	167	5.39	145
13.75	12.07	124	4.36	155
20.96	19.08	119	3.78	85
22.27	20.57	174	5.91	348
20.2		158			28.92		140								16.42		122				22.2		114
					12.7	10.64	112	4.02	338	7.48	4.88	105	3.79	276	6.44	3.65	91	3.3	249		5.5	2.73	89	3.12	334
																					8.46	4.9	119	4.29	406
					10.2	9.21	138	4.01	181	18.23	16.41	138	4.07	202	15.18	13.48	148	4.32	224
					10.5	8.94									14.89	12.39					10.48	6.67
					24.3	21.83
																					15.72	12.93
															5.12	80.9
9.63	7，43				11.02	6.95									6.33		99
					22.59	20.18				14.46	12.11										20.69	17.46
					16.39	14.09									16.65	13.78					21.85	18.16
					13.65	11.05				10.06	8.74
0.81	27.04				20.02	17.9									6.7	5.38	128		141		23.76	19.76	107		171
8.33	5.38	117	3.74	264
7.6	5.02	135	4.49	244	11.36	8.92	125	4.32	261						8.49	5.07	124	4.2	258
19.85	17.26	135	4.57	283	17.86	16.59	144	4.73	123
18.95	8.17	115	3.82	296
7.71	5.85	148	5	162	8.75	7.2	141	4.95	145						8.6	7.01	141	4.8	179
					11.6	10.37	133	4.27	256	17.79	13.43	133	4.32	328	12.8	6.86	125	4.11	289
					27.96	25.51	124	4.92	375
					10.2	9.21	138	4	181	18.23	16.41	138	4.07	202	15.18	13.48	148	4.32	224		16.96	12.21	145	4.22	230
5.94	3.44	132	4.21	277						5.57	2.62	135	4.33	285
					13.82	10.51	157	6.76	284	8.34	4.44	152	6.63	312	6.39	3.29	130	5.63	252
57.38	55.29	140	5.21	137	58.19	56.29	135	4.98	95
					11.27	9.06	161	5.25	205	7.23	5.77	123	3.98	134
9.09	6.84	119	4.38	241	8.53	6.59	116	4.22	209						7.73	4	131	4.81	263
24.79	22.21	157	5.23	183
8.61	8.07	116	3.92	163	8.45	6.36	118	4.02	192	12.03	9.71	129	4.31	220
51.88	50	164	5.42	167
7.54	4.91	127	4.27	300	14.31	12.75	113	3.8	90	8.92	7.44	113	3.81	94	8.97	7.68	114	3.75	135		21.07	19.33	114	3.78	252
8.79	8.38	139	4.4	270	8.54	5.7	137	4.36	218	8.53	6.18	149	4.76	250							9.49	6.78	128	4.02	311
43.84	41.4	160	4.98	156
										14.85	11.97	152	4.79	185	14.77	10.98	161	5.11	182
16.72	15.31	154	5.06	294	23.5	20.45	139	4.49	156	15.33	11.2	125	4.18	108	24.85	21.46	89	2.88	157
13.21	11.56	134	4.41	310	14.62	12.49	141	4.72	308	16.15	14	124	4.09	246	19.96	17.44	124	4.06	319
18.22	15.26	136	4.84	158	19.61	17.2	114	4.04	84
20.65	15.84	156	5.03	347	21.2	18.43	150	4.85	250	18.92	14.8	132	4.35	194	18.62	16.71	123	4.01	232		23.85	19.91	115	3.69	294
															8.48	7.6	111	3.83	240		25.35	22.88	109	3.79	258
18.26	16.38	153	5.17	245
26.3	23.44	147	4.58	141
15.5	12.59	147	4.71	195	9.63	7.02	135	4.37	177	16.68	13.5	142	4.64	182
32.07	30.88	145	4.57	218
25.56	24.37	151	4.65	235
11.39	8.8	101	3.22	90	9.28	7.79	98	3.2	58	11.89	9.9	95	3.06	95	26.09	24	97	3.09	238		29.08	27	97	3.04	484
					19.08	16.68	156	5	169	11.87	10.69	148	4.81	156	16.72	14.78	150	4.8	174		24.9	23.36	129	4.2	222
14.63	10.94	150	5.2	239	12.92	11.18	113	3.9	157	11.54	8.26	90	3.05	183	15.17	12.27	81	2.76	208		15.37	12.07	78	2.69	150
17.19	15.34	131	3.84	205	24.07	23.11	146	4.32	115
10.1	9.22	78	4.37	386	8.52	7.79	78	4.4	313	7.88	7.17	81	4.63	271
															8.49	7.49	1333	4.39	237
15.52	12.64	137	4.59	137	20.76	17.27	128	4.26	248	13.94	11.41	116	3.85	210
16.44	14.47	160	5.39	255	17.88	16.69	133	4.43	169	11.38	10.33	126	4.27	149	16.97	15.69	128	4.35	206		22.32	21.05	119	4.08	339
7.08	5.51	135	4.38	145	6.99	3.93	150	4.84	150	6.74	4.03	147	4.75	142
7.91	6.9	157	5.2	173	8.4	7.212	144	4.71	80	5	3.93	140	4.62	66
33.65	29.28	102	5.13	239	27.74	25.35	93	4.63	190	29.98	26.3	93	4.71	199	28.26	25.78	91	4.64	183
11.24	8.86	141	4.86	234	16.75	13.38	141	4.91	199	13.17	9.49	150	5.14	222	14.18	10.74	143	4.99	250		21.88	15.38	125	4.39	276
																					12.91	11.45	100	3.43	530
17.26	14.7	113	3.96	249	19.45	18.3	124	4.14	177	8.27	6.62	120	4.2	169	10.26	7.23	110	3.9	206		36.11	33.56	91	3.21	357
17.76	15.44	129	4.4	298	7.85	4	124	4.14	171						4.69	2.04	123	4.15	183		7.12	3.92	125	4.23	213
17.4	14.99	104	3.92	185	10.74	9.62	94	3.48	133	11	4.12	88	3.36	149	11.58	9.22	82	3.06	167		12.85	10.65	77	2.87	152
															4.69	2.04	123	4.15	183		7.12	3.92	125	4.23	213
5.61	4.91	142	4.69	316
13.38	12.72	109	4.1	343	11.93	10.79	96	3.61	217	8.35	6.72	94	3.51	171	13.71	11.46	104	3.89	277		21.45	18.98	103	3.88	489
										13.08	9.22	142	4.96	391
8.23	4.6	117	6.29	347	6.03	3.28	109	5.76	307
19.02	17.41	122	3.99	168	7.91	4.17	136	4.58	155	6.95	4.23	120	3.88	147							7.81	5.16	124	4.2	196
24.74	23.4	147	4.68	191
19.8	16.92	169	5.64	262
					10.73	9.65	134	4.81	142	9.11	7.59	121	4.31	90	9.29	7.42	121	4.35	106		16.87	14.21	122	4.36	352
15.21	14.5	131	4.72	312
11.05	8.92	135	4.65	191	14.51	13.15	142	4.8	222	8.91	7.54	131	4.49	182	11.57	10.17	123	4.24	175
16.52	14.72	128	3.82	108	17.89	16.18	118	3.56	68	16.77	14.54	115	3.45	101	13.87	11.76	117	3.56	200
13.02	10.83	139	5.05	303	19.51	16.76	106	3.81	79						14.61	10.84	125	4.56	241
5.95	4.18	122	4.14	270											7.7	4.89	117	3.8	320
															5.69	5.21	95	2.92	148
					14.61	12.39	107	3.28	115	12.78	10.33	108	3.29	131	13.36	10.81	106	3.31	203		15.88	12.21	104	3.15	279
					14.51	13.35	142	4.73	112	9.59	8.37	139	4.61	110	10.7	9.39	131	4.37	179
															12.91	12.15	102	5.15	266		22.7	20.4	107	5.52	518
					22.59	19.26	148	5.17	207	13.37	11.84	132	4.7	133	10.44	8.61	132	4.7	164
17.74	13.2	127	4.32	161	19.07	16.66	110	3.69	146	12.42	10.64	89	2.92	166
15.53	12.92	111	6.15	348	17.57	14.89	92	5.06	61	7.75	5.7	88	4.87	120	15.6	5.82	84	4.69	210		12.15	7.93	73	4.02	408
					13.15	11.11	115	4.52	285	7.09	5.12	107	4.23	109
										11.63	10.48	104	3.4	129	10.87	9.18	102	3.38	150
5.76	5.23	139	4.82	205	10.88	9.84	126	4.29	111	14.27	11.43	134	4.63	78							14.96	11.72	106	3.61	256
21.53	20.28	128	4.33	190	14.86	12.65	111	3.73	182	13.98	12.62	97	3.21	110	14.92	13.17	90	2.95	109		17.71	15.5	85	2.86	254
11.26	8.68	146	4.37	129	9.11	6.89	135	4.13	80	8.62	7	128	3.93	99	9.02	7.26	126	3.85	85		15.97	12.94	118	3.51	181
12.68	11.1	138	4.19	163	18.08	16.23	113	3.42	21	21.02	18.52	119	3.64	74	22.18	20.27	115	3.54	168
10.77	9.83	128	4.02	69	7.51	3.61	103	3.29	107	6.36	3.4	97	3.09	176
7.37	6.23	125	4.33	105	9.77	8.47	105	3.64	57	6.45	4.96	90	6.45	93	11.62	8.56	96	3.3	160		12.93	9.78	98	3.4	204
					15.97	13.61	117	5.42	200
13.59	11.01	126	4.12	188	10.07	8.84	106	3.52	85	9.27	7.91	102	3.39	116							14.29	11.47	99	3.27	286
																					2.66	2.28	68	2.12	261
					8.75	7.14	142	4.7	150	10.58	9.07	122	4.06	134	8.97	7.68	123	4.15	162		15.81	12.97	116	3.9	364
															8.54	4.16	140	4.97	278
					12.79	11.45	116	3.87	104	10.57	9.35	109	3.6	112							14.47	11.6	110	3.6	267
					11.66	10.88	123	4.25	251	18.63	16.85	161	5.54	395	16.9	15.57	122	4.18	297		15.5	13.7	104	3.55	370
										12.25	8.97	112	5.54	229	9.52	7.62	93	4.64	190		29.09	26.2	94	4.62	423
																					33.57	31.23	98	3.35	540
12.46	10.73	116	3.76	171	10.52	8.73	129	4.18	186
															16.63	14.19	125	4.16	322
13.26	12.15	89	2.78	71
19.75	17.03	122	5.77	340	16.04	12.76	93	4.4	227	18.67	15.6	96	4.57	291	25.25	22.25	94	4.49	362		26.69	21.69	103	4.88	519
16.5	14.95	163	5.28	286	10.96	9.73	122	3.68	197
										9.36	8.7	138	4.58	181	15.6	14.11	144	4.66	179
13.24	11.68	145	4.71	225	19.93	16.14	122	4.02	184	12.87	11.11	122	3.92	156	21.8	18.64	117	3.71	294		25	22.15	119	3.8	321

## Sheet: 肾功能
1				2				3				4				5				6
中毒后时间	尿蛋白	尿RBC		中毒后时间	尿蛋白	尿RBC		中毒后时间	尿蛋白	尿RBC		中毒后时间	尿蛋白	尿RBC		中毒后时间	尿蛋白	尿RBC		中毒后时间	尿蛋白	尿RBC
4	，-	1+
1	，-	1+		7	，-	0
1	，++	10
0.5	1+	200
4	trace	10		7	trace	25
0.5	neg	neg
0.5	3+	，+-
4	,-	0		10	,-	0
0.5	2+	200
0.5	3+	80		1	3+	200
1	，-	0
无
1	，-	0		4	1+	0		6	，-	0		7	trace	0		9	trace	200		17	，-	0	21	，-	0	30	，-	0	40	，-	0
6	1+	0		7	，-	200
1	，-	200		4	，-	0
3	1+	0		5	3+	80		8	2+	200		16	，-	0
无
5	2+	neg		6	2+	3+
1	2+	3+		2	3+	3+
0.5	3+	1+
0.5	neg	3+		3.5	trace	neg		6	2+	3+		9	neg	neg
9	neg	3+
0.5	2+	1+
0.5	2+	2+
5	1+	neg		9	neg	neg		17	neg	neg
无
5	1+	80
1	2+	10		3	，-	0		8	trace	0		13	，-	0
1	trace	0
1	2+	80
2	3+	0		8	，-	25
5	2+	25		10	，-	0		14	，-	0		15	，-	25
1	，-	0		5	1+	0		9	，-	0		13	，-	0
1	trace	25		3	1+	200		4	1+	80
2	2+	80		3	1+	25
0.5	3+	200
2.5	trace	0
12	neg	neg
0.5	3+	2+
1	3+	2+
5	trace	1+		9	neg	neg
5.5	neg	neg
2	1+	neg
4.5	1+	3+
0.5	2+	neg
1	3+	0
3	，-	2
3	trace	14
2	3+	200
1	，-	0		8	，-	0
1	trace	0
6	，-	0
18	，-	0
无
6	1+	8
2	2+	25
1	3+	25
2	3+	0
1	，-	0
1	2+	7920		2	1+	125		3	1+	560
1	2+	80
0.5	2+	3+		1	TRACE	3+
无
7	，+-	2010		11	trace	601		15	trace	95
3	3+	1		21	，-	3
2	1+	4		4	，-	30
1	2+	355		11	1+	4
8	，+-	9
11	trace	2602		22	，-	108
6	1+	7		10	，-	0		14	，-	4
0.5	，-	137		1	2+	38		3	1+	36
1	，-	2
1	，-	0
0.5	1+	618		3	2	，-		400
无
2	，-	6
无
1	，-	0
0.5	，-	32
7	，-	2
1	trace	3
2	，-	1
3	，-	2
无
1	2+	32
10	，-	4
无
8	，-	2		11	，-	3		15	，-	9
1	，-	8
5	，-	0
4	1+	0
1	2+	11
	，-	3
2	trace	0		5	trace	2
无
0.5	3+	312
3	2+	29		12	1+	6590		31	—	2
9	，-	17		15	，-	10
1	Trace	23
0.5	，-	0		1	trace	6
0.25	1+	367		1	1+	289
未测
0.5	trace	2
2	3+	628
4	1+	34		6	2+	70		13	1+	759
0.5	，-	0
9	2+	36
未测
1	，-	2
，-	582	，-		1463
3	trace	62
无
无
1	3+	3673
1	2+	10		5	3+	382
0.5	，-	5		15	，-	5
0.5	1+	9
2	，-	1		4	，-	2
3	3+	340
2	2+	508
未测
2	，-	12
0.5	，-	2
2	2+	676
3	1+	337		5	，-	11
1	3+	70		10	，-	6		20	，-	16		25	，-	2
0.5	1+	7		3	2+	2		9	，-	7
3	1+	0		9	1+	13		，-	5
4	，-	0
0.5	2+	39
无
无
0.5	1+	8
1	，+-	11		4	trace	1616
2	2+	3		13	trace	24		14	—	38		17	—	—		19	—	11
1	，-	7		7	，-	2
1	trace	2
2	，2+	293
1	，-	0
0.5	trace	5
1	3+	23		5	，-	36		7	，-	0
1	，-	2		14	，-	10
1	2+	16
3	，-	9
7	，-	11
7	，-	4
3	，-	6
1	trace	155
1	3+	5935
1	，-	2
0.5	2+	88
1	3+	2379
无
2	3+	2
无
5	，-	34		22	，-	0		29	，-	0		39	，-	1		47	，-	0
无
1	trace	9		3	trace	3		4	2+	3		6	2+	3		10	2+	2		14	trace	2
1	2+	367		4	1+	204		17	，-	6
2	1+	16		6	trace	14		8	，-	1		10	trace	1		14	，-	3
10	，-	1		16	，-	1
1	2+	2
0.5	2+	0
6	trace	107
无
1	，-	1
2	3+	158
1	3+	7
0.5	，-	3
0.5	，-	10
无
无
1	3+	77
无
无
1	2+	15		2	，-	0		13	trace	2		17	1+	3
0.5	，-	1		7	1+	52		12	trace	1086		14	，-	2
0.5	，-	2		10	，-	15		11	，-	3		30	，-	4		39	，-	2
0.5	2+	3		3	trace	1		13	，-	47		16	，-	7
0.5	2+	2
1	1+	133		3	1+	330		11	trace	4		14	，-	84
1	trace	4		6	，-	1
0.5	，-	0
5	trace	3
6	，-	2		9	trace	4		14	，-	0
1	，-	2		6	2+	1
1	2+	171
6	，-	2
1	1+	218
无
无
无
3	3+	1620		4	3+	7326		8	2+	2
4	—	3		7	—	2
1	—			2	阳性
5	2+
1	—	3
0.5	—	7
1	3+	84
3	—	98
5	—	5		10	—	15
4	—	3
4		0
1	—	0
2	3+	539
2	—	1		10	—	3
1	3+	4133
1	—	6
2	—	3		7	—	4
5	2+	0
1	3+	5
1	—	2
1	3+	10		2	2+	5		3	—	1		10	—	2		27	——	6
7	—	3
1	3+	72
0.5	3+	59
0.5	1+	11
3	1+	3
3	2+	2
1	1+	9		4	——	3		9		1		15	1+	2		25		2
1	3+	24
4	——	118
8	1+	3		16	—	5
1	3+	9
2		99
1	1+	7		4	1+	2		5	1+	0		6	2+	4		8	3+	7		9	2+	4		14	—	1
13	—	1
2		3		8	1+	2567		10	2+	153
1	2+	10
2	—	1
2	—	45		6		836		7		132		13		1007
7	—	0
1	—	3		8	—	2		13	—	2
0.5	3+	46		1	2+	7
0.5	3+	18
2	3+	15		8		0		16	—	7		27	—	4
4	——	2
1	1+	22		7	2+	3		10	3+	2
1		160		19	—	20
9	—	2
4	1+	13
4	—	328		8	—	0
2	1+	7		4	—	1
7		0
4	—	3
3	2+	117
2	2+	24
3	—	5
3	3+	181
1	1+	3		2		2
1	—	5
1	—	7
1	—	834		10	—	73		15	—	2
1	3+	50
3	——	1
1	2+	12		2	2+	1
10		6
3	1+	1
6	1+	17		19	——	1
1	—	32		4	—	37
9	1+	12
2	—	2		4		4		9	——	4
2	1+	3+
3	—	2
6	1+	0
1	—	20
0.5	—	5		5	2+	42
1	1+	0
8	—	3
0.5	—	5		3	—	199

## Sheet: 血生化
1								3								5								7								14
ALT	AST	TBIL	DBIL	总胆汁酸	血糖	尿素	肌酐	ALT	AST	TBIL	DBIL	总胆汁酸	血糖	尿素	肌酐	ALT	AST	TBIL	DBIL	总胆汁酸	血糖	尿素	肌酐	ALT	AST	TBIL	DBIL	总胆汁酸	血糖	尿素	肌酐	ALT	AST	TBIL	DBIL	总胆汁酸	CRP	a-淀粉酶	血糖	尿素	肌酐
																20.9	34.4	10.7	28.97	16.83	5.99	4.62	74
10.7	17.4	17.7	14.12	4.89	6.19	1.24	50.3	10.1	20.1	12.3	10.57	6.3	5.31	1.41	56.7	20.6	41.6	12	16.67	2.76	5.22	1.55	60.8	33.9	49.2	6.4	1.2	5.06	8.38	3.6	63.3
98	131.6	24.4	4.9	4.56	11.28	5.71	277.9
39	251	29	10.4	11.73	6.75	6.54	313.7
																9.6	19.4	8.3	0.5	2.3	6.46	8.76	103	10.2	20.4	8	1.3	10.23	6.79	6.92	81.4	21.7	28.2	5.1	0	4.68			5.29	4.59	58.8
18.7	36.6	4.6	1	7.25	8.73	3.16	45.8
13.1	21.7	27.8	4.5	2.88	6.33	3.46	88.9		129.7				7.07	39.39	781.4
18.7	30.8	15.3	0.9	3.75	7.18	5.44	3.75									24.8	23.3	12.1	2.5	1.89	5.62	5.1	68.4
	89.5				15.93	4.96	121.4
25.5	71.7	27.3	9.2	5.03	5.69	5.42	152.8	329.6	345.3	121.2	91.5	87.52	7.78	36.2	666.1
19.2	29.7	10.4	1.1	5.16	8.23	4.15	73.7
14.4	27.5	28.2	5.6	4.33	9.85	1.85	82.7	14.1	27.6	8.6	2.4	4.6	8.4	9.27	347.1	77.1	44.6	12.8	4.3	5.82	7.82	11.19	356.4	89	42.8	8.6	2.2	5.86	10.64	12	301	26.5	21.6	6.4	1.1	4.8			8.51	16.75	277
																193.8	134.4	63.8	46	112.09	6.38	20.8	724.8	307.9	219.8	67.9	51.1	80.01	7.57	14.73	432.2
28.5	29.7	16.2	4.2	4.17	7.44	3.75	91.6	21.8	30	18.9	3.4	23.02	4.43	4.43	120.9
								10	23.5	17.4	2.9	5.18	5.88	8.09	276.2	10.4	15.8	6.5	2.9	4.57	7.74	5.37	220.6	18.9	18.7	3.6	1.7	5	4.44	4.22	198.2	183.6	74.2	4.1	1	11.86			3.96	4.42	72.9
26.7	29.7	8.7	0.6	3.15	6.1	10.01	154.5
								20.3	52.7	27.5	3.9	4.5	5.05	5.97	299.6	15.4	19.9	14.2	2.7	3.84	6.92	6.7	301.3						6.58	8.91	243
579	542.6	96.6	62.7	135.54	9.34	13.77	352.8
20.5	87.7	34.8	12.7	57.23	9.18	5.75	239.9
15.2	30.3	16.3	3.6	4.66	8.19	7.03	177.9						7.47	19.67	254.1	85.1	41.4	13.1	2.8	4.34	7.13	32.17	300.8
																																1008.2	466.9	351.5	232.2	192.78			27.17	26.18	140.1
16.2	61.1	5.4	2.2	4.25	11.04	7.77	302.5
31.5	110.1	40.5	8.6	7.56	4.58	6.22	308.3
																12.8	17.5	13.3	1.5	4.09	5.45	45.99	1332.3						9.56	13.28	451.7								6.03	16.68	113.5
								54.9	46.2	181.5	140.9	72.73	6	33.87	649.4	49.3	46.4	204.9	156.1	89.44	5.2	38.6	750.2	125.8	149.2	333.7	225	150.04	7.36	31.42	571.9
15.7	28.8	24.7	4.3	5.12	8.73	7.61	166.5	12.6	25.4	18.8	3.5	4.63	7.22	13.21	400.5	25	31.7	19.5	3	5.06	7.17	19.12	414.2	73.6	49.4	14.1	2.6	6.58	7.58	15.42	438.5	44.5	29.2	12.6	2.6	6.51			6.38	20.14	386.4
16.8	24.1	23.2	3.3	4.54	5.95	2.08	64.8	22.7	40	16	1.7	7.5	7.81	10.41	293.1	60.6	62.1	14.6	2.7	5.51	6.29	14.15	297.8	60	25.2	15	3	5.95	7.29	20.52	211.2
28.1	43.6	17	3.1	4.79	6.2	2.84	97.2	343.1	237.5	76.9	62	136.52	10.67	10.17	374.5
								327.1	375.1	36.1	16	17.91	7.49	10.44	396.2	398.5	123.6	85.8	64.1	51.82	6.44	12.12	437.8	192.5	109.7	115	91.6	184.42	12.62	17.41	500.3	13.2	41.9	35.2	16.4	5.71			8.07	57.22	609.2
																638.4	185.6	76.3	54.8	52.39	7.8	17.63	277.2	451.9	256.3	102.5	76.7	166.71	9.17	22.98	431.4	2840.5	1373.2	270.2	210.8	195.22			8.01	15.11	313.2
16.5	34.9	22.9	3.6	5.74	6.23	4.79	86.8	14.8	33	17.4	2.6	4.23	7.98	10.72	320.2	17.9	16.9	18.4	2.3	5.31	6.14	10.96	278.3	57.6	30.2	10.9	1.3	4.77	6.37	11.19	193.1	122.2	44	7	0.6	13.04			4.85	6.49	76.9
21	24.6	5.3	0.9	4.54	11.63	4.32	72.1	912.1	620.7	45.2	33.3	136.45	7.5	9.75	480.1
23.6	27.3	17.3	2.1	3.76	7.29	7.11	123.8	48	83.8	44.6	6.2	5.27	8.59	18.85	401.8
570.7	1130.4	70.1	42.6	179.67	3.17	13.54	387.1
14.8	47.3	28.1	5.5	5.33	5.06	4.02	135.9	227.5	425.9	49	34.9	86.13	7.9	17.72	495.7
27.8	110.2	72.2	21.3	16.82	6.67	3.89	226.8
35.5	46.9	9.8	1.9	4.21	11.9	5.16	104.6
																	192				5.82	12.89	217.6	69.4	111.5	10.1	2.2	12.2	6.02	9.82	105.8
																149	36.3	90.3	71.4	183.78	9.02	68.15	1864.9
								119.6	47.1	89	67.1	102.37	7.57	28.85	711.9
								31.6	38.5	85.7	66.5	108.23	9.4	22.72	805.4
264.4	254.2	78.7	61.4	78.87	11.33	14.75	525.5
14.2	23.7	12.8	1.6	4.17	7.3	9.55	240.6	128.9	174.9	75.8	49.7	39.18	7.68	18.96	492.1	325.2	216.4	118	86.7	121.15	10.23	29.05	661.8	446.2	227.3	171.2	125.3	132.93	8.92	23.81	487.9	247.4	100.5	74.5	39.4	12.05			6.69	12.73	134.7
11.6	16.9	19.5	2.7	9.31	7.27	4.88	97.9																	15.1				2.45	4.78	5.96	83.3	45.7	23.7	25	1.4	8.29			3.81	4.98	85.4
								12.7	34	10.9	1.3	5.56	9.2	6.57	274.2	68.1	76.9	9.4	0.03	3.91	10.22	16.85	400	67.3	32.5	9.3	0.9	5.34	10.28	14.27	326.3	264.7	47.5	9.5	1.2	5.99			3.99	5.7	64.1
43.6	72.7	10.1	1.7	5.29	7.14	10.35	236.7	38	47.4	13.6	1.3	5.19	8.27	23.68	621.9	38.8	33.1	8.1	1.7	4.8	7.27	28.87	584.5	56.3	33.9	11.2	0.9	5.12	6.22	31.4	506.2	64.9	27.1						5.84	8.97	110.9
43.5	36.3	12.3	2.5	3.72	8.26	1.88	96.2	27.2	14.6	8.7	1.5	5.27	6.57	5.67	84.9	39.3	17.7	9.7	0.8	6.58	6.2	4.59	72.6	52.3	19.7	8.9	1.2	5.4	5.43	4.27	88.2	71.2	24	6.4	1.5	19.2			4.46	3.73	68.2
18.2	37.1	14.2	1.6	4.33	7.86	3.26	90.6	18.7	28.8	11.8	2	5.51	6.44	11.36	148.6	38.8	49.2	11	1.3	6.53	5.82	8.08	110	29.2	28.4	5.5	1.3	5.98	5.73	6.03	78.9
																9	13.7	9	1.9	5.7	6.03	2.81	56.2	11	12.2	10.8	2.1	5.85	6.37	5.42	52.6	73.9	24.4	11.4	1.1	8.78		140	4.48	3.91	50.5
																																28.8	27		5.9	4.66			7.24	12.95	162.9
526.8	1040.2	36.1	21.2	102.36	8.03	10.67	187.2
																9.2	12.6	6.7	1.8	5.32	6.4	20.49	350.5	9.1	13.3	7.6	1	5.63	7.59	19.37	360.3
								21.6	34.5	23.2	3.5	4.68	7.61	18.59	679.4	40.9	32.6				6.69	41.38	1024
112.2	245.8	33.9	13.7	50.54	13.21	7.85	278.4
	378.5				11.38	10.81	398.1
11.9	20.8	15.5	1.1	5.86	6.84	1.5	56.4
174.7	157.8	42.2	30.9	28.93	7.59	9.16	308.8	80.1	66.8	91.9	67.7	49.75	8.75	15.16	453.1
48.1	147.8	21.7	9	6.66	1.32	7.76	334.9
59.7	103.5	17.3	4.9	8.72	11.89	10.55	329.3
53.1	118.8	37	7.6	7.18	5.89	8.52	248.1	516.7	243.8	66.2	43.6	83.17	10.19	14.84	475.3	437.4	355.1	124.2	88.4	108.62	7.96	27.17	813.3	453.4	441.7	152.9	105.9	120.78	7.42	29.9	888	573.3	620.6	510.5	362	203.56			7.04	30.31	804.8
								12.2	17.6			5.25	8.08	17	555.8	14.2	14.3	13.3	2.3	4.52	7.59	13.37	506.7	19.1	22.7	115	2.7	4.94	7.79	19.65	144	37.1	34.8	15	2.3	12.7	11.5	233	5.43	8.94	170.3
51.7	25.1	23.2	2.9	12.08	7.17	5.87	108.2	61.3	22	17.2	3.1	5.18	7.36	10.45	128.7	21.7	15.4	21.8	2.7	9.72	6.24	8.97	108	31	24.7	16	2.5	9.03	6.19	7.26	76.3	319.8	99.2	15.2	1.3	12.49			3.94	7.47	63.8
19.9	25.1	16	1.7	5.44	6.42	3.66	62.3	19	28.6	8.6	1.3	4.72	7.35	7.22	230.1	38.4	22.8	14.2	2.7	6.23	6.99	14.54	269.1	59.7	24.4	17	2.1	5.54	6.83	15.83	245.6	22.8	17.5	4.5	0.3	5.15	1.2	178	4.29	6.09	115.9
																								17.7	16.7	7.9	2.3	4.87	6.56	8.08	116.1	39.6	23.6	9.4	1.9	6.69			6.56	11.58	113.4
																																93	33.8						4.49	4.35	66.5
																								88.3	32.5	23.4	2.9	10.82	6.4	8.95	205.7	63.6	37.8	13.3	2.3	7.77			5.76	10	119.1
39.5	64.2	35.7	14.8	24.41	7.93	15.85	162.4	76.8	84.6	159.9	106.5	85.28	10.21	17.52	247.6
9.6	15.4	16.1	2.9	13.43	8.64	2.59	103.9	10.3	11.4	13	2.2	5.3	9.27	6.02	119.1	11.1	12.3	10.5	2.1	8.36	6.62	5.92	89.6	17.9	12.8	4	1.5	7.08	4.47	6.19	79.6	28.2	15.2	9.6	1.4	12.85	0.3		5.19	6.05	75.4
25.5	20.2	26.6	3.8	11.8	5.75	3.26	85.9	24.6	20.1	15.5	3	6.51	5.74	13.33	515.1
15.9	40.8	35.4	5.8	5.47	7.54	9.63	319.3	277.1	133.5	74.4	50.4	113.99	7.98	23.86	593.7
3141.6	3515.6	95.5	51	108.22	2.77	6.76	381
19.1	19.9	35.6	5.4	11.3	10.3	4.5	98.8	14.6	14.1	6.2	1.7	4.64	6.45	3.2	75.2
368.3	961	512.9	375	173.73	9.2	19.7	549
22.8	16.3	7.7	1.2	18.34	6.31	3.55	80.9	26.6	20.3	5	0.7	13.46	5.87	4.43	79.2									41.3	27.1	8.1	1.8	27.23	5.37	3.84	99.9	73.8	32.5	15.8	2.1	24.75			5.67	3.53	99.8
154.8	295.8	63.3	33.4	41.33	6.64	9.59	313.5
																17.8	24.1	17.5	2.8	7.96	5.79	8.19	121.6	14.2	16.9	11	1.8	5.07	5.18	10.19	109.9	13.5	16	7	0.7	8.96			4.44	4.29	73.9
44.5	34.2	17.3	2.9	4.99	17	5.74	140.8
8	15	8.8	2.2	6.85	5.43	3.59	53.2
13.4	31.1	13.5	3.3	9.03	8.29	4	95.5	20.5	23.9	9	1.6	5.61	7.31	7.42	99.2	26.2	22.8	8	0.8	5.58	5.72	5.75	63.4
117.9	120.1				7.06	7.88	342.3	132.4	103.9	102.1	66.9	55.97	9.84	20.32	777.3	30	78.3	146.3	97.8	68.98	10.56	27.56	860.5
30	61.1	23.4	4.1	8.01	8.88	8.35	453	161.2	276	118.5	83.9	135.72	10.05	24.88	622.6
																								36.8	51.8	30.2	6.2	6.85	6.2	15.47	167.9	27.9	25.2	9.5	1.7	4.83			5.82	8.19	78.6
									562.3				12.31	31.35	1320.5
																								15.9	16.3				6.2	3.13	45.1	16.5	13.1	10.6	1.2	5.32			4.92	3.61	70.1
7.4	12.4	9.1	1.2	5.07	5.04	1.62	50.2	10.6	11.6	8.4	1.3	4.93	5.97	2.83	50									11.6	12.8	8.2	1.8	5.57	4.72	2.91	46.7
																16.6	17.6	18.7	2.3	6.61	6.15	6.74	67.2	15.4	14.2	7.1	1.7	5.67	6.46	5.71	53.5	9.9	12			12.04			4.77	4.49	52.5
								443.3	413.1	32.5	20.5	40.43	7.68	11.95	542									167.8	195.1	52.5	39.1	77.32	8.39	23.62	714.5
38.9	84.1	17.7	2.8	4.9	10.31	3.69	194.7	57.7	33.4	8.7	0.6	116.63	7.46	22.7	476.2
10.7	19.8	15.9	1.8	14.1	5.97	5.62	43.6
								26.8	33.7	12.7	2.5	5.63	8.48	15.7	270	41.2	28.9	5.7	1.5	4.85	8.94	12.57	222.3	51.6	33.4	8.3	1.5	5.34	10.24	13.14	207.7
887.9	809.7	89.4	67.8	92.94	3.22	21.23	820.4
24.8	38.2	15.9	2.6	6.41	9.22	6.23	200.8
								10.6	20.7	17.2	2.7	6.95	9.49	19.23	452.1	5.8	14.5	9.8	1.9	6.26	8.27	25.43	399.2	13.6	19.7	9.9	1.6	5.74		19.3	226.6	20.6	17.3	9.6	1.7	5.95		89	6.19	10.12	117.2
																								801.9	337.2	220.9	151.3	240	6.55	33.47	518.3	710.1	165.8	137	68.5	41.11			5.21	4.53	71.3
17.7	23.9	14.3	2	9.6	5.21	5.79	58.5									12.4						3.12	60.5	14.7	13.9	5.6	0.8	5.2	4.7	3.47	64.9
109.6	144.2	53.6	25	21.81	8.12	17.47	609.7	411.5	189.3	173.8	109.1	75.52	8.53	24.34	711.8	311.5	92.9	243.6	161.5	108.98	9.27	28.12	842	370.3	154.3	273.1	181.7	136.9	9.37	23.38	748.3	375.4	105	229.6	126	19.34			9.99	13.8	146.6
434.6	456.4	99.7	70.9	135.47	7.15	27.41	657.9
130.2	395.7	50.3	27.7	22.49	2.66	9.4	312.1
28.1	47	13.6	2.5	6.47	6.31	6.2	159.4
219.4	271.3	62.5	39.4	127.71	6.56	14.58	452.8
								15.1	17.1	14.7	0.8	8.37	6.44	2.88	67.3	15.6	18.6	11.5	1.7	10.6	4.96	2.96	59.2	18.5	22.2	7.8	1.8	8.74	5.07	3.63	60.3
34	18.3	16.7	13.5	2.55	5.66	3.88	83	26.8	16.1	6.4	1	9.78	4.66	5.7	96	32.7	24.5	10.5	2	4.5	4.59	3.44	102.8
106.2	137.7	25	11	13.32	11.52	7.9	226.7
24.2	26.3	5.5	1.9	5.64	7.88	6.21	69.2
35.3	20.9	25.7	3	4.23	5.31	3.88	80.9									17.2	11.2	26.5	6.3	2.67	4.34	4.43	80									26.6	20.9	19.9	3.1	6			4.68	3.57	86.2
								12.9	17.6	12.8	1.3	5.47	5.08	1.94	58.3	11.9	16.1	9.7	2.2	4.83	4.79	2.13	346	12.1	12.8	8.8	2.7	6.42	4.75	1.38	52.4
44.4	110.9	24.6	7.7	29.31	10.36	13.06	446.4	221.2	321.1	75.7	54.8	128	7.03	19.12	598.5	172.9	140.9	199.9	136.9	175.77	9.72	18.47	625.7
16.3	26				6.4	4.64	56
32.6	44.2	11.5	3.1	0.84	7.95	6.74	176
156.3	404.4	36.3	14.3	15.95	6.59	4.96	131
12.8	23.7	44.2	6.1	15	4.24	2.82	86.6	11.6	14.8	11	2.3	0.6	6.18	8.13	120.1	7.8	10.1	11	1.9	2	6.09	5.39	105	13	11	8.5	1.1	8.5	4.4	3.74	74.1	29	18.1	7.5	1.8	1.7			4.02	3.87	69.6
33.4	20.4	15.3	2.2	2.8	6.94	10.83	242.2	35.4	17.6	18.6	15.4	1	7.01	14.48	165.5									29.1	17	15.5	2.5	0.48	6.4	12.02	132	63	31.5	9.8	1.5	1.15			5.53	12.33	106
17.3	44.2	22.5	3.4	0.4	8.4	4.26	139	155.6	74.5	177.8	126.8	104.1	7.28	22.09	619.7
9.6	14	25.3	3.7	1.7	4.31	2.09	68.9	17.7	20.8	11.9	1.5	1.6	5.84	2.62	72									19.3	14.9	12.9	1.7	4	4.81	4.19	72.1	32.4	30.9	7.9	0.9	2			3.96	3.21	63.3
								5.3	21.2	27.9	4.8	1.83	6.31	7.98	158	10.7	15.3	16.8	3.4	5.03	6.3	10.4	195	4.8	11.3	11.5	2	0.94	5.7	13.32	139	8.1	15.3	6.4	0.9	1			4.61	2.34	94
428	692.9	83.8	56.2	69.3	7.25	16.63	550.8
14.6	54.4				6.97	6.67	162
26	22.5	20.4	1.1	2.1	6.47	6.53	68.8	17.7	20.3	16	1.4	6.1	8.53	12.18	122.8	19.8	23.7	17.8	2.8	7.3	5.39	11.25	77.2	12.7	17.4	6.8	1.2	5.6	4.69	6.69	58.4
13.7	21.6	9.5	1.3	3.2	4.44	3.32	72.9	14.3	18.5	7.2	0.3	2.9	4.66	3.65	68.4
63.9	151.2	160.5	94.4	23.2	5.53	21.13	450.3	71.9	94.1	484.9	346	42.7	7.04	35.27	761.3
								10.3	13.9	11.8	1.9	1	7.1	7.97	37.5	8.8	13.5	15.5	1.9	2.6	4.77	6.94	58.8	10.2	21.2	17.7	2.6	1.4	4.7	7.09	59.6
24.7	48.8	23.2	4.5	1.5	8.44	14.83	361.6	15.3	28.4	25.7	4.3	1.8	8.03	27.48	469.9	20.7	14.2	27.8	7.2	1.1	8.22	34.56	410.9	19.2	20.7	28.8	8.6	3.1	8.73	41.92	391	13	23.3	37.8	10.7	1			8.28	33.04	210
20.6	27.8	26.8	5.3	1.27	5.27	5.04	152	18	21.7	15.4	3.3	1.26	6.68	13	257	46	34.6	12.9	2.3	4.9	5.53	16.23	193.1	75.8	29.9	10.2	1.8	3.99	5.57	9.03	101.1
																12	4.3	14.8	3.4	8.3	5.95	11.23	383.6	29	19.5	11.1	1.9	5.3	5.08	18.78	409.1
																	24.9				4.16	6.61	95	41.4	25.9	8.9	23.6	2.1	4.24	5.82	103
54	105.9	21.3	9.3	14.1	6.82	6.06	175.7
9.3	14.9	15.8	3.3	1.05	4.2	3.35	59
31.2	74	16.3	4.5	1.6	4.97	4.9	119.9
1681.8	1920	68.5	46.9	151.55	6.15	18.15	482.7
11.9	15.5	14.8	3.1	0.1	20.7	4.46	115.9	277.7	300.1	51.8	37.6	84.5	9.1	11.11	287	212.8	123.1	81	58.9	152.2	6.93	12.26	369.2	192.3	149	119.7	89.5	205.5	6.87	13.98	312.2
57.6	118.5	11.7	2.9	10.47	7.51	12.62	379.7	478.1	355.4	47.4	18.9	116.98	7.22	16.29	414.2	460	265.8	73.5	30.8	100.99	7.29	18.65	302.5	359.9	158.1	45.4	17.7	30.85	9.85	1040	173.8	263.2	74.6	15.6	8.9	7.31	40.4	105	7.55	5.99	54
30.7	25.7	15.7	2.6	3.4	6.43	6.04	111.3	31.6	20.9	12.2	2	3.38		4.26	101.8	27.3	16.4	14.4	2.9	4.98	5.13	5.23	87	24.8	17	12.9	2.4	2.77	6.65	5.18	99.5	138.7	48.2	8.9	1.6	2.38	0.93	37	4.47	6.65	102.5
16.1	28.5	23.1	4.3	0.61	21.2	5.13	194.3	69.5	87.9	38.9	10.3	16.29	6.7	28.99	585.4	68.1	102.7	18.7	4.1	3.58	7.96	40.62	575.3	41.6	45.2	19.4	4.3	0.88	7.64	41.76	309.4	31.1	63.6	7.5	1.9	2.41			6.24	9.02	104.4
21.2	36.2	15.2	3.2	4.89	6.68	16.72	354.4	13.9	21.5	7.7	1.6	2.95	5.65	13.73	413.4	91.1	136.6	4.6	1	2.65	5.26	22.11	598.8	54.9	49.9	4.9	1.1	3.29	6.26	19.51	519	94.8	65.7	5.6	1.3	2.72	40.49	69	6.61	20.34	202.6
39	60	20.4	3.2	6.05	9.28	9.62	352.5	85.1	383	32.6	18.5	89.22	7.34	26.23	788.1	54.5	22.5	33.1	11.3	61.8	5.86	21.42	692.5	81	34.4	39.2	15.7	68.45	8.84	18.25	646.4
15.5	44.1	28.1	6.5	0.67	3.42	6.33	240	16.5	18.5	18.2	4	1.5	6.64	16.35	348.1	19	21.3	13.8	3.1	2.6	5.6	15.75	240	55.1	53.5	12.2	3.3	2.3	5.65	16.59	354
18.1	23.9	14.6	2.3	0.9	5.46	1.58	74																	33.8	48.1	12.9	2.5	1.5	5.6	12.23	120.2
24.3	32.2	18.9	3.1	4.97	7.75	4.97	122.1	11.2	18.3	11.2	2.5	1.88	7.9	20.81	355.9	19.1	17.1	37.8	7.5	1.92	8.27	22.01	331.9	21.4	21.1	7.1	1.2	2.75	7.36	22.71	301.9	60.4	51.5	5.5	1	4.4			4.92	11.64	158.5
47.7	51.2	13.1	2.8	4.2	7.98	14.49	324.5
								18.4	9.3			2.7	5.73	4.65	53.8									17.7	19.7	10.1	2.1	2.8	4.78	3.41	55.7	22.9	19.4	5.1	1.3	1.4			5.64	1.79	36.8
																								11.5	18.4	21.3	3.8	1.52	6.01	8.52	71.2	24.7	24	8.3	1.6	1.59	0.06	124	4.62	4.75	71.8
																								21.5	20.2	11	1.8	2.21	5.1	5.17	67	42.6	37.3	10.3	1.5	4.24			4.05	9.84	81.7
								6.4	22.2	11.4	2.4	1.98	5.04	11.06	408.9	17.8	6.1	1.5	0.97	30.28	29.89	650.8
60.4	151	26.1	7.8	13.53	6.67	14.89	365.1	361.6	115.5	46.3	47.75	5.85	20.23	494
177.4	255.5	44.8	16.6	75.5	18.84	13.55	510.4
38.6	17.2	11.5	3.1	3.47	5.26	3.76	89.6	43.2	22.7	14.5	3.2	10.81	4.31	3.62	81.1
459.7	990.2	130.8	31.2	42.14	10.17	10.36	233.2
1597.1	174.9	59	25.3	215.47	2.85	12.96	528.1
330.8	286.1	320.6	280	80	6.89	19.64	669.5
2241.9	634.1	42.7	17.1	22.87	4.76	10.94	222
																32.2	10.8	7.4	1.9	1.23	8.5	28.14	1092.1	20	6.3	6.7	1.8	1.54	8.65	29.79	864.9	13.4	8.7	4.4	1	1.5	15.24	211	9.45	27.93	489.7
43.7	37.9	17.6	3.3	1.15	5.77	5.57	157	443.6	207.9	79.4	35.7	129.98	7.05	21.68	334.5	299	99.7	74.2	34.1	54.71	7.78	22.47	319.1	277.2	99.6	94.6	43.9	50.26	7.51	30.32	308.5
11.9	17.4	21.7	3	6.33	6.11	5.56	141.5	276.7	188.9	61.6	38.6	91.99	8.32	14.61	259.4	345.8	172.6	53.2	34.5	43.11	12.02	18.19	301.7	586.2	213.5	41.9	24.6	32.37	5.96	20.95	271.2	317.3	88.3	21.4	9.2	8.22			7.86	12.15	154
8	16.6	10.4	2.6	3.03	6.93	4.35	101	12.9	21.2	7.8	1.8	2.15	6.79	23.88	302	33.9	30.2	7.4	2.1	3.79	6.13	31.05	317.5	43.1	21	8.7	2.2	3.37	5.71	24.95	216	27.8	18.5	5.1	1.2	15.04	0.2		4.52	7.13	100.2
								15.5	19.7	19.6	3.2	4.06	8.21	16.56	210.6	35.9	37.3	11.4	1.6	5.37	6.87	22.84	223.2	16.7	11.6	7.8	1.6	9.52	6.44	14.47	179	23.9	12.1	11.1	2.3	9.28	162.9		4.51	8.71	164.7
																16.1	12.9	5.4	1.3	3.87	7.85	24.81	150.7									402.8	352.8	9.5	3.3	5.32	0.1	119	10.69	19.21	80.4
7.1	16.1	12.7	3.2	5.82	5.48	3.34	70.9	13.7	16.8	8.1	2.1	8.76	7.72	31.08	235.9
229.7	100.9	110.3	65.3	88.38	8.14	14.3	438.9	128.2	87.6	111.9	68.9	84.94	6.93	31.78	545.1	160.2	154.9	200.6	124.6	93.54	7.55	40.51	591.9	317.9	464.8	314.8	238	182.8	7.5	51	466
25	53.4	12	2.6	3.66	7.06	13.91	289.4	256	158.2	33	14.2	41.38	10.47	24.12	391.7	196.7	63.5	40.3	18.2	31.29	7.79	28.15	463.8
11.9	32.3	15.8	4	1.47	7.66	8.6	173
14.7	17.1	11.9	2.4	6.31	15.61	7.27	130.2	21.6	19.5	26.2	4.6	9.37	5.54	10.51	116.7									16.2	11.1	35.4	4.9	6.87	5.14	10.7	104.4
156.7	336	56	13.6	33.82	7.13	18.62	394.1
13.9	27.7	4.5	1.1	1.07	5.1	5.21	200.9
16.9	21.8	13.6	2.7	0.65	5.24	3.77	65.6
29.4	26.4	17.3	3.7	4.61	5.06	4.51	101.4
283.2	498.9	49	26.6	21.11	13.9	11.22	317.8
100.1	234.9	43.5	19.3	17	3.48	14.58	525.3
117.2	226.3	55.3	26.3	16.39	5.59	7.09	246
17.7	16.2	15.4	1.7	4	5.88	16.79	384.9	16.7	12.3	13.6	1.8	5.53	6.67	25.64	461.3	18.4	14.3	14	1.4	5.11	6.82	33.1	538.1	19.1	13.2	10.3	1.7	5.31	5.69	32.93	467	195.9	60.9	33.3	10.1	9.38	5.6	299.8	7.61	45.04	302.7
15.3	38.6	20.6	3.2	2.94	7.35	17.45	203.8	27.9	30.3	25.1	5	3.37	5.71	31.36	372.2	71.3	35.4	20.7	4.6	3.27	5.72	42.46	537	60.8	24	17.6	4.3	3	5.88	45.67	574	63.3	25.3	6	1.9	4.89	1.09	103.4	3.61	9.08	79.8
14	20.6	42.1	5.1	6.04	6.09	11.25	433.9	48.7	44.7	33.8	3.3	5.94	17.7	22.49	539.6	49.1	14.1	17.2	2.5	4.89	6.56	31.44	444.7	30.1	11	16	3	3.9	6.62	41.67	367.2	13.2	10	2.2	3.44	0.69		5.82	22.05	115.4	24.3
10.6	26.8	21.2	2.4	4.8	6.58	12.68	279.7	11.3	14.4	17.3	1.8	7.2	6.47	19.77	280.3	24.1	22.1	12.7	0.7	8.2	7.11	29.24	329.3	18.1	12.7	10.5	1.7	8.21	6.72	25.18	219.9	74.9	30.1	10.2	0.8	13.31	0.2	131.1	3.48	10.09	87.6
	62.6				9.34	7.58	309.5	259.6	118.5	128	91.8	61.43	8.46	22.36	734	234.6	83.2	141.9	96	58.29	8.63	22.39	759.5	192.5	61	132.8	88	49.23	8.78	20.87	708.1
16	58.2	13.9	3.3	10.72	6.57	16.06	379.6	236	71.1	86.6	34.3	100.35	9.64	28.59	552.7	269.1	187.7	100.9	40	87.8	11.41	32.68	498.2	301.8	141.6	140.4	54.4	45.33	6.68	32.2	454.9	202	92	26.7	10.1	6.31			5.78	13.55	126.5
14.3	24.6	44.6	8.8	5.07	11.25	5.03	124.3	14.8	17	29.5	7.3	5.02	6.47	13.59	99.1	14.9	27.1	25.5	9.4	6.27	6.68	13.22	82.6	18.7	32.8	34.8	8.3	5.21	6.46	12.27	79.6
17.8	15.6	23.7	3.9	7.28	5.33	5.52	97.4	14.9	15.6	12	2.8	13.58	5.19	5	85.2									15.4	15	11	1.9	10.75	4.83	5.46	89.2
																208.9	65.4	110.7	84.2	165.65	5.27	30.36	657.4	269.4	248.4	148.4	67.1	193.13	6.95	22.8	504.2
																11.4	12.8	25.4	4.1	12.88	5.72	10.55	87.4	11.7	12.7	25.5	3	4.09	5.75	11.52	82.7	7	13	12.5	2.2	4.65			4.9	4.12	73.8
16.8	15.4	17.1	2.5	3.24	7.32	11.02	207.8									15	15.1	23.2	3.8	3.11	4.82	12.41	166.1	117.9	48.1	15.9	2.5	4.74	5.02	13.46	173	116.4	62.7			5.5			3.82	5.15	110.4
9.8	30.3	28.5	3.1	4.35	5.13	11.78	133.5	21.8	49.9	9.4	1.9	5.33	6.35	15.74	261.8
																24.6	15.1	22.2	4.3	5.03	4.32	3.84	100.3	20.2	13.9	12.9	2.8	5.33	4.52	3.25	109.6
167.6	229.2	66.7	48.6	31.5	5.31	14.64	563.9
135	270.3	35.1	13.1	9.4	7.41	7.66	298.2
464.5	624.8	70.3	44.2	51.3	7.26	8.14	311.8
		22.2	3.9			6.5	149																											293.7	164.1		3.2		17.4		554.6
								10.2	30.6	17.8	3.8	8.42	6.78	6.1	252.2	7.6	19.6	11.9	2.7	2.36	5.76	11.15	232.1	7	15.7	6.1	2	2.24	6.46	13.56	165.1	16	22.4	3.3	1.6	3.12	0.69		5.32	9.24	83
																																27.7	18.2	4.2	2.1	2.61	9.36		5.54	5.09	50
								6.9	8	7.5	1.4	0.88	5.88	5.07	71.9	9.2	9.2	7.7	2.8	1.37	6.55	8.02	75	15.2	7.7	7.6	1.4	2.56	6.66	11.08	76.8
42.6																						10.17	107.8							9.31	85.6	60.9					10.4
									243.6						620
							227.8
																																									148.2
							83.2
																																81.8
													6.15																6.39			76.6
																709	200						1038									409.8		14							77.3
										28.7				13.98	311.7							13.74	248.8							13.49	235.4
93.7	58.6	3.6				15.63	369.9	49.6			4.5			28.7	530.9	41.7		18.1	7.4			37.11	603.2	56.5		21	10.1			40.73	521.3	99.7		12.7	4.8		11.3	533		46.92	401.7
31.6	29.9	8.1	1.6	1.63	4.93	3.46	61.6
13.5	21.2	22.2	4.9	0.64	4.73	3.95	91	10.2	15	20.9	4.8	0.61	5.34	8.5	61.1									12.5	12.7	17	3.4	0.33	4.26	7.82	77.7
35.7	83.6	21.1	8.2	2.59	15	11.82	223.8	182.7	219.9	159.2	120.8	89.99	14.89	28.38	438.6
6	22.3	6	1.5	1.5	2.22	5.19	81.5
9.8	18.1	36.6	7.3	3.4	5.46	3.7	51.3	6.8	10.3	16	5.8	1	7.22	4.32	65									24	12.5	8	3.2	3.63	5.45	4.74	51
								11.4	11.1	6.7	3.2	3.21	8.11	5.9	98.2	11.9	9.6	6.1	2，4	1.65	5.4	6.23	91
								261.6	98.3	82.4	76.6	438.34	6.45	22.74	615
								10.6	13.9	16.8	3.6	3	4.35	6.99	78.6									7.9	13	9.4	2.3	4.65	4.19	8.1	70.3
								6.9	8	7.5	1.4	0.88	5.88	5.07	71.9	9.2	9.2	7.7	2.8	1.37	6.55	8.02	75	15.2	7.7	7.6	1.4	2.56	6.66	11.08	76.8	74.7	20	3.6	1.8	1.79	0.2		5.07	7.4	66
20.9	26.2	20.5	5	0.43	4.63	2.97	53									21.2	25.4	5.8	2.6	3.49	4.47	2.99	25
								22.7	20	14.2	4.5	1.09	6.51	3.95	95	13.7	16.3	10.7	3.8	1.18	4.95	6.83	111	10.5	10.8	6.8	1.4	1.08	4.68	3.33	104.1
72.7	193	94.8	83.3	214.53	8.67	9.07	303.6
345		102	68.8				964	187.2	130.2	92.6	85.7	201.33	4.89	24.26	1074	166.8	113.6		105.2	99.8	8.34	18.84	537
20.9	23.5	6.4	1.3	2.5	5.83	5.09	59.8
83.1	291.6	100.5	70.5	29.85	1.89	11.49	389.1
32.5	13.5	4.5	2.3	2.41	9.98	2.66	58	10.5	13.3	2.2	1.1	2.993	9.14	6.4	63
189.9	695.5	86.4	49.5	110.28	6.57	6.38	229.2
14.2	16.3	8.5	2.8	2.12	5.13	2.86	64	10.7	39.3	5.4	2.3	1.6	7	18.9	320	20.7	20.1	6.7	2.7	6.32	7。36	17.05	321	29.3	14.5	4.1	1.9	2.59	5.57	15.2	261	68，7	36	6	0.7	5.34	0.1	40	5.67	9.83	82
9.6	14.2	40.3	12.5	1.09	15.18	3.13	61	9	9.9	38.9	11.9	3.26	5.18	48.3	64	13.2	12.3	37.5	10.5	2.31	5.34	2.48	63
343.3	668.6	293.5	108.3	75.7	3.38	12.29	401
																61.5	80	16.3	10.3	15.19	8	13.63	841	60.8	36.7	19	7.5	14.32	5.92	18.91	1008
30.6	26.8	26.6	4.1	1.41	15.33	5.49	111	27.8	32.6	10	3.4	2.44	12.64	32	571	88.3	48.8	13.6	2.1	4.77	8.71	39.37	749.7	197.5	68.9	7.3	3.4	3.72	15.21	38	690
7.8	13	9.5	2	2.06	9	6.52	54.3	6.4	7.9	6.3	3.2	5.84	8.49	4.6	37	11.5	13	5.3	2.5	5.06	7.5	5.97	40	26	17.2	5.1	2.6	4.38	8	5.36	49	20.9	13.7	3.9	2.1	1.57	0.1	69.9	3.9	4.82	40
60	140	17.4	6	21.98	7.61	8.14	321	129	72.9	74	71.8	109.8	7.82	21.87	653
14.7	19.2	17.8	4.5	16.12	5.83	9.99	121									20.3	17.5	12.2	1.9	10.79	5.24	25.36	284.9	34.4	20.8	11.7	2.2	37.71	7	18.36	201	32.2	15	7.4	3.2	97.75	0.1	99.6	4.88	13.21	100
							293.7																	82.5	55.7	82.8	75	34.44	14.9	13.76	347	262.1	40.6	21.1	17.8	2.78	1.6	24.7	9.15	7.45	94
38.7	180.1	28.3	7.2	33.8	8.07	8.42	399.1
47.9	136.3	38	25.4	3.59	5.96	6.19	321
								98	64.6	19.7	12.6	7.31	7.3	19.46	504	220.8	226.2	10	8	9.1	9.38	23.37	550
57.3	205.3	37.5	19.1	14.85		6.03	198
186.2	431.6	41.8	13.5	0.71		8.08	273
8.6	33.1	22.3	8.5	1.99	5.95	4.33	161	537.3	503.7	79.6	65.1	119.37	6.28	15.9	224	377.6	160.8	84.2	79.9	130.97	5.98	17.76	247	232.5	81.3	81.5	75.6	28.53	7.76	17.52	178	802.7	224	28.3	25.3	11.64	1.72	101.3	7.72	12.73	70
								472.5	299.8	97.3	60.6	143.21	5.88	23.73	979.3	348.4	121.6	71.8	64	132.29	10.06	31.8	11149	277.5	161.9	123.4	112	88.07	11.04	39.03	963	278.5	152.4	155.9	227.2	66.06	4.6
14.5	34.8	12.4	2	0.44		8.41	197	8.4	16.8	5	0.6	0.7				17.7	17.2	1.9	0.9	0.94		43.59	450					0.42		31.62	429.7	9	24.1	7.3	1	1.24				133.32	413
117.2	2.2.3	11.5	7.7	10.74	8.86	9.13	314	280.2	204.2	67.5	60	85.84	7.04	24.5	572
23	27.1	13.3	3.5	2.03	8.04	11.3	214.4	16.3	15.4	7.9	5	2.13	7.69	32.41	474	13.6	12	9.2	3	2.46	8.56	35.51	440.8
																									10.2	14.3	5.4	2.3	9.75	13.04	240	15.9	15	4	1.7	3.41	0.81	48.9	5.95	13.97	106
20.3	21.3	5.8	3.3	2.06	7.22	2.46	101	18.5	16.8	3.5	1.9	2.83	6.48	11.28	330	19.1	14.3	4.2	2.1	1.14	5.31	16.11	155	20。8	13	4.7	2.1	1.33	4.87	11.81	84
11.9	15.2	27.7	5.1	2.95	6.19	5.93	110	9	25.3	15.7	6	1.8	5.89	26.4	338	8.8	12.5	15.8	3	0.82	5.83	22.36	231.5	48.3	30	13	4.9	1.61	5.81	27.42	239	181.9	34.9	8.7	1.9	1.91	0.7	133	3.84	17.9	102.1
25.7	29.4	16.4	2.8	4.62	5.38	3.3	75.3	26.1	27.8	17.8	5.6	8.07	5.71	56.8	74	23.8	27.5	12.5	3.7	10.85	5.24	4.4	76
																																179	57.2	55.2	45.3	6.42	5.24	184.2	7.9	29.38	254
15.6	24.6	25	5.2	1.05	9.45	4.93	120.1	54	74.3	34.2	24	17.9	7	26.1	485	71.1	66.5	101.5	97.7	77.22	6.87	27.7	560
9.5	29.9	4.8	2.2	1.25	6.15	8.78	289	228.5	226.8	36	31	74.61	7.44	21.43	477	255.3	141.5	65.7	43	91.12	7.27	27.78	590.1	176.7	110.2	76.7	74.5	63.44	6.44	31.39	588
8.9	19.2	9.2	1.7	0.38	6.29	4.41	50.3	8.7	17.2	9.8	3.7	1	5.99	6.02	115																	141	13	2.4	2.2	3.02	0.24	113.7	3.6	6.13	71.3
																																113.9	32.1	7.5	3.8	1.21	25.39		9.62	6.75	77
48.3	101.5	17	5.5	8.89		14.16	194.5	29.4	259.5	99.9	64.6	96.87		24.85	358.7	365.2	264.8	117.2	109.8	143.37		22.97	348	461.8	273.4	148.9	132	166.38		28.73	273	599	213.5	219.9	126.6	224.64	0.5	805.1		33.41	156.8
14.1	42.5	7.8	2.5	4.69		11.3	210
								285.5	292.1	46.7	43.2	44.01		21.51	487	357	203.7	48.2	33.9	94.27		24.98	483.1									562	131.1	58.6	30.4	12.44	2	88		17.59	392.5
								7.4	10.4	12.7	4	3.43	4.7	9.67	81									10.1	15	6.4	2.8	7.68	4.44	7.48	75	26.2	21.4	6.2	0.9	13.27	0.2	92	4.86	4.43	69.1
20.1	21.9	13.7	3.1	9.57	6.66	5.11	46.5
10.9	31.6	9.8	3.4	1.09	6.84	8.9	115	458	443.9	33.8	25	42.03	7.76	16.09	384	287.6	69.2	79.1	77	125.95	7.87	18.8	507	212.7	67.5	126.3	81.4	180.48	9.2	18.1	476.3	566.3	198.1	166.2	154.3	138.7	0.99	315.1	8.36	31.22	271
																10.6	14.9	10.9	3.7	0.71	4.49	5.38	63
11	13.3	11.5	4.6	1.53		2.93	79
20.9	1.45	9.1	3.6	1.35	8.13	2.05	66	40.2	29.8	9.2	4.1	5.66	6.13	5.42	91	114.3	62.8	6.1	2.7	2.74	5.15	4.15	79									57.6	29.9	4.8	2	3.18	0.13		4.72	4.32	87
449.5	326	11.1	4.7	0.99	8.66	11.23	339
948.3	1367.1	4.9	2.3	1.54		10.19	333
								9.2	12.3	14.9	5.1	1.66		13.32	472	12.6	16.3	11.1	1.8	0.82		22.38	432.8	31.2	24.4	13.2	2.2	1.53		24.18	177.6
197.6	342.8	153.2	111.8	129.18		13.08	415
																																33.6	19.8	11	2.2	3.62				13.8	59.2
13.9	47	20.7	7.6	4.13		11.94	278									10.8	12.3	12.2	1.8	3.04		30.26	263.3							24.98	142.4
16.6	27.1	16.3	2.8	0.21		11.08	222.1	293.3	237.1	89.5	63.3	108.78		12.72	275.4	490.1	248.1	78.2	77.6	138.72		10.48	252	441.1	151.1	75.6	72.2	154.56		7.37	183
6.2	17.2	40.5	11.6	24.31		4.11	74	4.4	7.7	6.5	1.1	0.4		5.88	59.1									5.6	8.6	5.3	2.7	1.17		6.94	63
19.7	24.3	9.8	3.6	1.11		9.08	61																	11.1	13.7	10.2	3.5	3.02		6.77	63
																								235.7	98.9	225.1	198.7	100.36		18.84	213
								13.7	13.2	4.4	1.9	1.26		4.87	63	19.3	19.7	6.5	2.5	1.36		9.66	52	22.5	15.4	6.8	2.4	5.1		9.06	54	18	10.3	5.4	0.6	2.38		206		8.39	60.6
								7.2	17.5	11.5	4.1	1.03		23.15	232.5	32.5	27.7	16.7	4.8	4.55		25.25	233.4
																								26.1	15.4			2.18		17.29	328	92.6	36.6	7.1	1.5	5.2				16	104.5
								18.1	13.9	13.4	4.6	4.22		5.71	98	15.6	12	9.1	4	5.59		11.88	99
14.6	21.7	25.2	7	0.27		7.07	82	11.9	15.3	38.5	15.4	0.32		9.11	93	12.8	12.5	14.5	5.8	1.76		8.49	62
14.5	28.3	11.8	2.8	0.25		5.63	104.1	15.5	29.7	9.4	4.1	1.04		15.96	227	12.3	13.1	7.6	3.5	0.7		21.82	145	14.8	12.1	5.9	3.4	0.56		20.2	114	25.8	15.4	4.8	2.4	0.88	0.1	111.3		9.34	52
								13	11.5	9.5	1.8	1.44		3.61	59									8.8	7.9	10.4	3.2	1.09		3.56	57
																9	11.5	3.9	1.9	8.08		14.49	158	20.1	13.8	3.7	1.6	6.69		11.22	117
14.7	17.8	12.2	4.5	1.04		2.2	54	13.7	13.9	10.8	4.7	0.62		10.51	50	13	10.5	12	4.3	3.46		12.55	55									66	21.8	4.7	2.2	7.74	0.33			5.84	47
13.3	21.6	16.8	4.5	2.33		3.72	65	11.4	15.3	9.7	3.4	0.76		22.06	157	9.8	8.3	12.7	2.1	0.36		22.49	149.7		8.7					20.59	139.2		10.4				0.23			13.91	81
38	28.4	17.3	6.2	1.2		4.12	70	32.8	21.3	11.2	4.1	10.12		14.36	130	70.4	31.3	8.4	3.2	8.53		15.24	86	87.8	28.6	8	4	6.37		13.32	66	277.6	71	6.2	2.8	21.8	0.57	80.5		7.3	60
20.9	27.1	10.6	4.7	0.69		7.57	212	23.9						16.31	442	149.6	62.5	7.6	3.2	2.31		15.3	333	137	62.3	6.6	2.8	1.52		25.95	375
								12.8	10.7			0.72		4.6	60.9	48.4	50.4	13.5	2.6	2.15		4.98	61
17.8	30.2	31.2	9.6	1.82		5.31	103	15.4	22.3	8.6	3.3	1.1		13.17	229	28.5	22.3	5.7	2.6	1.41		11.93	154	39.9	20.4	9.3	3.4	1.87		12.14	129	23.7	11.1	9.8	4.1	2.63	0.57			10.5	87
16.8	22.8	5.9	3.1	4.47		7.22	80	22.2	25.6	5.7	2.5	10.67		6.52	111	81.2	50.6	4.3	2.2	4.83		6.69	72									57.5	28.6	7.4	3.1	4.41	＜0.13	98.9		5.45	49
																																36.2	17.5	4.8	2.4	1.47	＜0.3	56.2		11.52	132
								46.2	53.7	21.7	8.1	6.08		8.84	243	174.7	77.5	7.9	4	3.4		14.8	214	170.7	59.4	6.7	3.1	6		13.11	147	134.2	40.9	8.3	1.7	4.73	0.4			8.33	72.2
																20.8	11.3	12.8	2.6	4.24		4.47	50.6	47.9	35.3	7.8	3.4	12.17		7.69	59
								12.3	10.5	10	4.1	0.46		7.08	66	14.2	12.4	8.8	3.8	2.48		7.13	62	35.9	13.4	9	3.9	2.22		6.69	68	123	33.4	7.2	2.8	5.79				3.74	50
								26.5	14.9	7	3.7	1.16		5.05	180	92.8	34.4	14.9	3	1.21		3.64	126.2	70.2				1.65		17.8	334						4.26		5.72	12.44	188
																7.4				5.14	5.52	18.17	318	14.3	14.1			5.32	6.1	6.13	134.8	14.6	14.1	1.2	0.9	3.82				8.83	54
																																75.2				1.42				7.02	51
16.9	10.3	22.5	8.2	0.38		4.41	58
																								29.5	28.6	12	8.8	4.67		16.62	516
46.3				＜4.8		264	41	22.6				1.59		2.2	61									50.8	14.3	2.7	1.7	＜3.8	7.23	11.21	103	51.6					4.28	51		7.66	50
7.9	20.4	9.5	3.7	4.29	8.17	4.14	102	93	184	109.5	107	142.24			451
																200.2	79.4	81.9	77.1	112.66		19.74	701	340.3		106.9	100.4	141.5			250
28.7	25.1	15.1	4.7	0.74			86	20.7	24	7.9	2.8	4.22		14.4	192	32.5				＜4.4	6.44	14.04	156											8.9	3	＜1.6			5.66	12.57	86
